# Supplementary material for: 1,3-Diethyl-2-sulfanyl­idene-5-(2,4,5-trimeth­oxy­benzyl­idene)-1,3-diazinane-4,6-dione
Source: Acta Crystallogr Sect E Struct Rep Online. 2012 Dec 8;69(Pt 1):o49. doi: 10.1107/S1600536812049707 (PMC3588229; doi:10.1107/S1600536812049707)
Supplement: Supplementary file 1 [file e-69-00o49-sup1.cif]

##############################################################################
#                                                                            #
# This CIF contains the data in a paper accepted for publication in          #
# Acta Crystallographica Section E. It conforms to the requirements of       #
# Notes for Authors for Acta Crystallographica Section E, and has been       #
# peer reviewed under the auspices of the IUCr Commission on Journals.       #
#                                                                            #
# Full details of the Crystallographic Information File format               #
# are given in the paper "The Crystallographic Information File (CIF):       #
# a New Standard Archive File for Crystallography" by S. R. Hall, F. H.      #
# Allen and I. D. Brown [Acta Cryst. (1991), A47, 655-685].                  #
#                                                                            #
# The current version of the core CIF dictionary is obtainable from          #
# ftp://ftp.iucr.org/pub/cif_core.dic.                                       #
#                                                                            #
# Software is freely available for graphical display of the structure(s)     #
# in this CIF. For information consult the CIF software page                 #
# http://www.iucr.org/resources/cif/software.                                #
#                                                                            #
# This file may be used for bona fide research purposes within the           #
# scientific community so long as proper attribution is given to the journal # 
# article from which it was obtained.                                        #
#                                                                            #
##############################################################################
data_I
_audit_creation_method     SHELXL-97
_chemical_name_systematic
;
1,3-Diethyl-2-sulfanylidene-5-(2,4,5-trimethoxybenzylidene)-1,3-diazinane-
4,6-dione
;
_chemical_name_common
;
;
_chemical_formula_moiety     'C18 H22 N2 O5 S'
_chemical_formula_sum     'C18 H22 N2 O5 S'
_chemical_formula_iupac     'C18 H22 N2 O5 S'
_chemical_formula_weight     378.44
_chemical_melting_point     ?
_symmetry_cell_setting     monoclinic
_symmetry_space_group_name_H-M     'P 21/c'
_symmetry_space_group_name_Hall     '-P 2ybc'
loop_
    _symmetry_equiv_pos_as_xyz
    'x, y, z'
    '-x, y+1/2, -z+1/2'
    '-x, -y, -z'
    'x, -y-1/2, z-1/2'
_cell_length_a     7.97110(10)
_cell_length_b     17.4106(3)
_cell_length_c     13.5265(2)
_cell_angle_alpha     90.00
_cell_angle_beta     99.237(2)
_cell_angle_gamma     90.00
_cell_volume     1852.89(5)
_cell_formula_units_Z     4
_cell_measurement_reflns_used     6212
_cell_measurement_theta_min     3.3075
_cell_measurement_theta_max     75.4114
_cell_measurement_temperature     296(2)
_exptl_crystal_description     'needle like'
_exptl_crystal_colour     'red'
_exptl_crystal_size_max     0.29
_exptl_crystal_size_mid     0.10
_exptl_crystal_size_min     0.09
_exptl_crystal_density_diffrn     1.357
_exptl_crystal_density_meas     ?
_exptl_crystal_density_method     'not measured'
_exptl_crystal_F_000     800
_exptl_absorpt_coefficient_mu     1.828
_exptl_absorpt_correction_type     multi-scan
_exptl_absorpt_process_details     '(CrysAlis PRO; Agilent, 2012)'
_exptl_absorpt_correction_T_min     0.87451
_exptl_absorpt_correction_T_max     1.00000
_exptl_special_details     ?
_diffrn_ambient_temperature     296(2)
_diffrn_radiation_type     CuK\a
_diffrn_radiation_wavelength     1.54184
_diffrn_radiation_source     'SuperNova (Cu) X-ray Source'
_diffrn_radiation_monochromator     mirror
_diffrn_measurement_device_type
;
Agilent SuperNova (Dual, Cu at zero, Atlas, CCD)
;
_diffrn_measurement_method     '\w scans'
_diffrn_detector_area_resol_mean     ?
_diffrn_reflns_number     14850
_diffrn_reflns_av_R_equivalents     0.0271
_diffrn_reflns_av_sigmaI/netI     0.0204
_diffrn_reflns_theta_min     4.17
_diffrn_reflns_theta_max     75.59
_diffrn_reflns_theta_full     75.59
_diffrn_measured_fraction_theta_max     0.986
_diffrn_measured_fraction_theta_full     0.986
_diffrn_reflns_limit_h_min     -9
_diffrn_reflns_limit_h_max     7
_diffrn_reflns_limit_k_min     -21
_diffrn_reflns_limit_k_max     21
_diffrn_reflns_limit_l_min     -16
_diffrn_reflns_limit_l_max     16
_diffrn_standards_number     0
_diffrn_standards_interval_count     .
_diffrn_standards_interval_time     .
_diffrn_standards_decay_%     ?
_refine_special_details
;
 Refinement of F^2^ against ALL reflections.  The weighted R-factor wR and
 goodness of fit S are based on F^2^, conventional R-factors R are based
 on F, with F set to zero for negative F^2^. The threshold expression of
 F^2^ > 2sigma(F^2^) is used only for calculating R-factors(gt) etc. and is
 not relevant to the choice of reflections for refinement.  R-factors based
 on F^2^ are statistically about twice as large as those based on F, and R-
 factors based on ALL data will be even larger.
;
_reflns_number_total     3777
_reflns_number_gt     3083
_reflns_threshold_expression     I>2\s(I)
_refine_ls_structure_factor_coef     Fsqd
_refine_ls_matrix_type     full
_refine_ls_R_factor_all     0.0505
_refine_ls_R_factor_gt     0.0413
_refine_ls_wR_factor_gt     0.1121
_refine_ls_wR_factor_ref     0.1205
_refine_ls_goodness_of_fit_ref     1.047
_refine_ls_restrained_S_all     1.047
_refine_ls_number_reflns     3777
_refine_ls_number_parameters     240
_refine_ls_number_restraints     0
_refine_ls_hydrogen_treatment     constr
_refine_ls_weighting_scheme     calc
_refine_ls_weighting_details
         'calc w=1/[\s^2^(Fo^2^)+(0.0597P)^2^+0.3850P] where P=(Fo^2^+2Fc^2^)/3'
_atom_sites_solution_hydrogens     geom
_atom_sites_solution_primary     direct
_atom_sites_solution_secondary     difmap
_refine_ls_shift/su_max     0.001
_refine_ls_shift/su_mean     0.000
_refine_diff_density_max     0.251
_refine_diff_density_min     -0.195
_refine_ls_extinction_method     none
_refine_ls_extinction_coef     ?
loop_
    _atom_type_symbol
    _atom_type_description
    _atom_type_scat_dispersion_real
    _atom_type_scat_dispersion_imag
    _atom_type_scat_source
    'C' 'C' 0.0181 0.0091
                         'International Tables Vol C Tables 4.2.6.8 and 6.1.1.4'
    'H' 'H' 0.0000 0.0000
                         'International Tables Vol C Tables 4.2.6.8 and 6.1.1.4'
    'N' 'N' 0.0311 0.0180
                         'International Tables Vol C Tables 4.2.6.8 and 6.1.1.4'
    'O' 'O' 0.0492 0.0322
                         'International Tables Vol C Tables 4.2.6.8 and 6.1.1.4'
    'S' 'S' 0.3331 0.5567
                         'International Tables Vol C Tables 4.2.6.8 and 6.1.1.4'
_computing_data_collection     'CrysAlis PRO (Agilent, 2012)'
_computing_cell_refinement     'CrysAlis PRO (Agilent, 2012)'
_computing_data_reduction     'CrysAlis PRO (Agilent, 2012)'
_computing_structure_solution     'SHELXS97 (Sheldrick, 2008)'
_computing_structure_refinement     'SHELXL97 (Sheldrick, 2008)'
_computing_molecular_graphics     'PLATON (Spek, 2009)'
_computing_publication_material
                             'WinGX (Farrugia, 2012) and X-SEED (Barbour, 2001)'
loop_
    _atom_site_type_symbol
    _atom_site_label
    _atom_site_fract_x
    _atom_site_fract_y
    _atom_site_fract_z
    _atom_site_U_iso_or_equiv
    _atom_site_adp_type
    _atom_site_calc_flag
    _atom_site_refinement_flags
    _atom_site_occupancy
    _atom_site_symmetry_multiplicity
    _atom_site_disorder_assembly
    _atom_site_disorder_group
    S S1 -0.22340(6) 0.56530(3) 0.08605(3) 0.05970(16) Uani d . 1 1 . .
    O O1 0.0851(2) 0.69234(8) 0.38430(11) 0.0875(5) Uani d . 1 1 . .
    O O2 0.10560(19) 0.42242(7) 0.36247(9) 0.0651(4) Uani d . 1 1 . .
    O O3 0.40703(17) 0.63202(7) 0.63548(9) 0.0591(3) Uani d . 1 1 . .
    O O4 0.58803(17) 0.38883(7) 0.78593(9) 0.0595(3) Uani d . 1 1 . .
    O O5 0.42004(19) 0.31584(7) 0.63615(9) 0.0646(4) Uani d . 1 1 . .
    N N1 -0.05338(18) 0.62856(8) 0.25049(10) 0.0472(3) Uani d . 1 1 . .
    N N2 -0.05463(17) 0.49412(7) 0.24558(10) 0.0435(3) Uani d . 1 1 . .
    C C1 -0.1055(2) 0.56302(9) 0.19924(12) 0.0431(4) Uani d . 1 1 . .
    C C2 0.0503(2) 0.63052(10) 0.34507(13) 0.0527(4) Uani d . 1 1 . .
    C C3 0.1117(2) 0.55692(9) 0.38958(11) 0.0415(3) Uani d . 1 1 . .
    C C4 0.0594(2) 0.48671(9) 0.33594(11) 0.0428(3) Uani d . 1 1 . .
    C C5 0.2186(2) 0.56421(8) 0.47980(11) 0.0411(3) Uani d . 1 1 . .
    H H5 0.2339 0.6157 0.4973 0.049 Uiso calc R 1 1 . .
    C C6 0.31256(19) 0.51620(9) 0.55427(11) 0.0388(3) Uani d . 1 1 . .
    C C7 0.4108(2) 0.55426(9) 0.63690(11) 0.0420(3) Uani d . 1 1 . .
    C C8 0.5034(2) 0.51281(10) 0.71486(11) 0.0456(4) Uani d . 1 1 . .
    H H8 0.5662 0.5387 0.7686 0.055 Uiso calc R 1 1 . .
    C C9 0.5032(2) 0.43358(10) 0.71329(11) 0.0449(4) Uani d . 1 1 . .
    C C10 0.4101(2) 0.39422(9) 0.63098(11) 0.0454(4) Uani d . 1 1 . .
    C C11 0.3173(2) 0.43493(9) 0.55483(11) 0.0421(3) Uani d . 1 1 . .
    H H11 0.2552 0.4083 0.5015 0.050 Uiso calc R 1 1 . .
    C C12 -0.1014(3) 0.70471(10) 0.20484(14) 0.0615(5) Uani d . 1 1 . .
    H H12A -0.1120 0.7414 0.2574 0.074 Uiso calc R 1 1 . .
    H H12B -0.2111 0.7007 0.1621 0.074 Uiso calc R 1 1 . .
    C C13 0.0275(3) 0.73339(11) 0.14422(17) 0.0764(6) Uani d . 1 1 . .
    H H13A 0.0335 0.6987 0.0897 0.115 Uiso calc R 1 1 . .
    H H13B 0.1367 0.7364 0.1859 0.115 Uiso calc R 1 1 . .
    H H13C -0.0052 0.7834 0.1182 0.115 Uiso calc R 1 1 . .
    C C14 -0.1166(2) 0.42108(10) 0.19685(13) 0.0537(4) Uani d . 1 1 . .
    H H14A -0.2290 0.4291 0.1586 0.064 Uiso calc R 1 1 . .
    H H14B -0.1263 0.3830 0.2480 0.064 Uiso calc R 1 1 . .
    C C15 -0.0014(3) 0.39104(12) 0.12873(15) 0.0670(5) Uani d . 1 1 . .
    H H15A 0.1113 0.3852 0.1656 0.101 Uiso calc R 1 1 . .
    H H15B 0.0009 0.4265 0.0746 0.101 Uiso calc R 1 1 . .
    H H15C -0.0425 0.3422 0.1023 0.101 Uiso calc R 1 1 . .
    C C16 0.5046(3) 0.67409(11) 0.71491(15) 0.0659(5) Uani d . 1 1 . .
    H H16A 0.6227 0.6615 0.7185 0.099 Uiso calc R 1 1 . .
    H H16B 0.4682 0.6610 0.7771 0.099 Uiso calc R 1 1 . .
    H H16C 0.4887 0.7281 0.7027 0.099 Uiso calc R 1 1 . .
    C C17 0.6693(3) 0.42503(13) 0.87605(14) 0.0652(5) Uani d . 1 1 . .
    H H17A 0.5884 0.4565 0.9028 0.098 Uiso calc R 1 1 . .
    H H17B 0.7613 0.4564 0.8616 0.098 Uiso calc R 1 1 . .
    H H17C 0.7126 0.3865 0.9241 0.098 Uiso calc R 1 1 . .
    C C18 0.3502(4) 0.27476(12) 0.54961(16) 0.0889(8) Uani d . 1 1 . .
    H H18A 0.3996 0.2927 0.4936 0.133 Uiso calc R 1 1 . .
    H H18B 0.2294 0.2826 0.5364 0.133 Uiso calc R 1 1 . .
    H H18C 0.3739 0.2210 0.5598 0.133 Uiso calc R 1 1 . .
loop_
    _atom_site_aniso_label
    _atom_site_aniso_U_11
    _atom_site_aniso_U_22
    _atom_site_aniso_U_33
    _atom_site_aniso_U_12
    _atom_site_aniso_U_13
    _atom_site_aniso_U_23
    S1 0.0627(3) 0.0666(3) 0.0436(2) 0.0013(2) -0.01048(19) 0.00529(18)
    O1 0.1387(15) 0.0401(7) 0.0671(9) 0.0214(8) -0.0336(9) -0.0107(6)
    O2 0.0932(10) 0.0372(6) 0.0533(7) -0.0014(6) -0.0234(7) 0.0007(5)
    O3 0.0709(8) 0.0411(6) 0.0572(7) -0.0051(6) -0.0145(6) -0.0083(5)
    O4 0.0676(8) 0.0606(7) 0.0434(6) 0.0106(6) -0.0122(5) 0.0023(5)
    O5 0.0981(10) 0.0408(6) 0.0467(7) 0.0036(6) -0.0128(6) 0.0039(5)
    N1 0.0545(8) 0.0427(7) 0.0412(7) 0.0128(6) -0.0015(6) -0.0003(5)
    N2 0.0476(7) 0.0419(7) 0.0382(6) -0.0027(6) -0.0019(5) -0.0003(5)
    C1 0.0397(8) 0.0492(9) 0.0399(8) 0.0026(6) 0.0047(6) 0.0014(6)
    C2 0.0670(11) 0.0424(9) 0.0441(8) 0.0112(8) -0.0048(8) -0.0045(7)
    C3 0.0467(8) 0.0389(8) 0.0374(7) 0.0037(6) 0.0023(6) -0.0004(6)
    C4 0.0481(9) 0.0403(8) 0.0377(7) -0.0016(6) -0.0005(6) 0.0020(6)
    C5 0.0459(8) 0.0370(7) 0.0394(8) 0.0006(6) 0.0037(6) -0.0036(6)
    C6 0.0391(7) 0.0413(8) 0.0352(7) -0.0016(6) 0.0033(6) -0.0020(6)
    C7 0.0412(8) 0.0420(8) 0.0417(8) -0.0030(6) 0.0033(6) -0.0041(6)
    C8 0.0417(8) 0.0520(9) 0.0401(8) -0.0026(7) -0.0027(6) -0.0073(6)
    C9 0.0427(8) 0.0536(9) 0.0363(8) 0.0034(7) -0.0002(6) 0.0023(6)
    C10 0.0538(9) 0.0413(8) 0.0390(8) 0.0000(7) 0.0009(7) 0.0013(6)
    C11 0.0485(9) 0.0412(8) 0.0343(7) -0.0030(6) -0.0001(6) -0.0009(6)
    C12 0.0780(13) 0.0455(9) 0.0548(10) 0.0238(9) -0.0076(9) -0.0010(8)
    C13 0.1027(17) 0.0430(10) 0.0783(14) 0.0035(11) -0.0015(12) 0.0120(9)
    C14 0.0613(11) 0.0513(9) 0.0444(9) -0.0132(8) -0.0039(8) 0.0005(7)
    C15 0.0834(15) 0.0549(11) 0.0608(11) -0.0030(10) 0.0053(10) -0.0092(9)
    C16 0.0708(12) 0.0523(11) 0.0663(12) -0.0143(9) -0.0142(10) -0.0139(9)
    C17 0.0611(11) 0.0810(14) 0.0456(10) 0.0059(10) -0.0158(8) -0.0016(9)
    C18 0.157(2) 0.0432(10) 0.0560(11) 0.0000(13) -0.0162(13) -0.0037(9)
_geom_special_details
;
 All esds (except the esd in the dihedral angle between two l.s. planes)
 are estimated using the full covariance matrix.  The cell esds are taken
 into account individually in the estimation of esds in distances, angles
 and torsion angles; correlations between esds in cell parameters are only
 used when they are defined by crystal symmetry.  An approximate (isotropic)
 treatment of cell esds is used for estimating esds involving l.s. planes.
;
loop_
    _geom_bond_atom_site_label_1
    _geom_bond_atom_site_label_2
    _geom_bond_site_symmetry_2
    _geom_bond_distance
    _geom_bond_publ_flag
    S1 C1 . 1.6634(16) ?
    O1 C2 . 1.212(2) ?
    O2 C4 . 1.2145(19) ?
    O3 C7 . 1.3542(19) ?
    O3 C16 . 1.424(2) ?
    O4 C9 . 1.3478(19) ?
    O4 C17 . 1.431(2) ?
    O5 C10 . 1.368(2) ?
    O5 C18 . 1.408(2) ?
    N1 C1 . 1.365(2) ?
    N1 C2 . 1.407(2) ?
    N1 C12 . 1.487(2) ?
    N2 C1 . 1.384(2) ?
    N2 C4 . 1.407(2) ?
    N2 C14 . 1.480(2) ?
    C2 C3 . 1.466(2) ?
    C3 C5 . 1.377(2) ?
    C3 C4 . 1.448(2) ?
    C5 C6 . 1.426(2) ?
    C5 H5 . 0.9300 ?
    C6 C11 . 1.415(2) ?
    C6 C7 . 1.421(2) ?
    C7 C8 . 1.389(2) ?
    C8 C9 . 1.380(2) ?
    C8 H8 . 0.9300 ?
    C9 C10 . 1.412(2) ?
    C10 C11 . 1.366(2) ?
    C11 H11 . 0.9300 ?
    C12 C13 . 1.499(3) ?
    C12 H12A . 0.9700 ?
    C12 H12B . 0.9700 ?
    C13 H13A . 0.9600 ?
    C13 H13B . 0.9600 ?
    C13 H13C . 0.9600 ?
    C14 C15 . 1.496(3) ?
    C14 H14A . 0.9700 ?
    C14 H14B . 0.9700 ?
    C15 H15A . 0.9600 ?
    C15 H15B . 0.9600 ?
    C15 H15C . 0.9600 ?
    C16 H16A . 0.9600 ?
    C16 H16B . 0.9600 ?
    C16 H16C . 0.9600 ?
    C17 H17A . 0.9600 ?
    C17 H17B . 0.9600 ?
    C17 H17C . 0.9600 ?
    C18 H18A . 0.9600 ?
    C18 H18B . 0.9600 ?
    C18 H18C . 0.9600 ?
loop_
    _geom_angle_atom_site_label_1
    _geom_angle_atom_site_label_2
    _geom_angle_atom_site_label_3
    _geom_angle_site_symmetry_1
    _geom_angle_site_symmetry_3
    _geom_angle
    _geom_angle_publ_flag
    C7 O3 C16 . . 119.70(14) ?
    C9 O4 C17 . . 118.14(15) ?
    C10 O5 C18 . . 116.88(14) ?
    C1 N1 C2 . . 124.63(13) ?
    C1 N1 C12 . . 119.84(14) ?
    C2 N1 C12 . . 115.49(14) ?
    C1 N2 C4 . . 125.06(13) ?
    C1 N2 C14 . . 119.37(13) ?
    C4 N2 C14 . . 115.52(13) ?
    N1 C1 N2 . . 116.84(14) ?
    N1 C1 S1 . . 121.91(12) ?
    N2 C1 S1 . . 121.25(12) ?
    O1 C2 N1 . . 118.63(15) ?
    O1 C2 C3 . . 123.93(16) ?
    N1 C2 C3 . . 117.44(14) ?
    C5 C3 C4 . . 127.53(14) ?
    C5 C3 C2 . . 113.68(14) ?
    C4 C3 C2 . . 118.78(14) ?
    O2 C4 N2 . . 117.66(14) ?
    O2 C4 C3 . . 125.48(15) ?
    N2 C4 C3 . . 116.85(13) ?
    C3 C5 C6 . . 138.77(14) ?
    C3 C5 H5 . . 110.6 ?
    C6 C5 H5 . . 110.6 ?
    C11 C6 C7 . . 116.80(14) ?
    C11 C6 C5 . . 126.91(14) ?
    C7 C6 C5 . . 116.29(14) ?
    O3 C7 C8 . . 122.56(14) ?
    O3 C7 C6 . . 116.54(14) ?
    C8 C7 C6 . . 120.90(15) ?
    C9 C8 C7 . . 120.58(14) ?
    C9 C8 H8 . . 119.7 ?
    C7 C8 H8 . . 119.7 ?
    O4 C9 C8 . . 124.58(15) ?
    O4 C9 C10 . . 115.65(15) ?
    C8 C9 C10 . . 119.77(14) ?
    C11 C10 O5 . . 125.18(15) ?
    C11 C10 C9 . . 119.67(15) ?
    O5 C10 C9 . . 115.14(14) ?
    C10 C11 C6 . . 122.25(14) ?
    C10 C11 H11 . . 118.9 ?
    C6 C11 H11 . . 118.9 ?
    N1 C12 C13 . . 111.77(15) ?
    N1 C12 H12A . . 109.3 ?
    C13 C12 H12A . . 109.3 ?
    N1 C12 H12B . . 109.3 ?
    C13 C12 H12B . . 109.3 ?
    H12A C12 H12B . . 107.9 ?
    C12 C13 H13A . . 109.5 ?
    C12 C13 H13B . . 109.5 ?
    H13A C13 H13B . . 109.5 ?
    C12 C13 H13C . . 109.5 ?
    H13A C13 H13C . . 109.5 ?
    H13B C13 H13C . . 109.5 ?
    N2 C14 C15 . . 112.36(15) ?
    N2 C14 H14A . . 109.1 ?
    C15 C14 H14A . . 109.1 ?
    N2 C14 H14B . . 109.1 ?
    C15 C14 H14B . . 109.1 ?
    H14A C14 H14B . . 107.9 ?
    C14 C15 H15A . . 109.5 ?
    C14 C15 H15B . . 109.5 ?
    H15A C15 H15B . . 109.5 ?
    C14 C15 H15C . . 109.5 ?
    H15A C15 H15C . . 109.5 ?
    H15B C15 H15C . . 109.5 ?
    O3 C16 H16A . . 109.5 ?
    O3 C16 H16B . . 109.5 ?
    H16A C16 H16B . . 109.5 ?
    O3 C16 H16C . . 109.5 ?
    H16A C16 H16C . . 109.5 ?
    H16B C16 H16C . . 109.5 ?
    O4 C17 H17A . . 109.5 ?
    O4 C17 H17B . . 109.5 ?
    H17A C17 H17B . . 109.5 ?
    O4 C17 H17C . . 109.5 ?
    H17A C17 H17C . . 109.5 ?
    H17B C17 H17C . . 109.5 ?
    O5 C18 H18A . . 109.5 ?
    O5 C18 H18B . . 109.5 ?
    H18A C18 H18B . . 109.5 ?
    O5 C18 H18C . . 109.5 ?
    H18A C18 H18C . . 109.5 ?
    H18B C18 H18C . . 109.5 ?
loop_
    _geom_torsion_atom_site_label_1
    _geom_torsion_atom_site_label_2
    _geom_torsion_atom_site_label_3
    _geom_torsion_atom_site_label_4
    _geom_torsion_site_symmetry_1
    _geom_torsion_site_symmetry_2
    _geom_torsion_site_symmetry_3
    _geom_torsion_site_symmetry_4
    _geom_torsion
    _geom_torsion_publ_flag
    C2 N1 C1 N2 . . . . 1.4(2) ?
    C12 N1 C1 N2 . . . . 179.25(15) ?
    C2 N1 C1 S1 . . . . -178.14(14) ?
    C12 N1 C1 S1 . . . . -0.3(2) ?
    C4 N2 C1 N1 . . . . -6.7(2) ?
    C14 N2 C1 N1 . . . . 175.91(14) ?
    C4 N2 C1 S1 . . . . 172.90(12) ?
    C14 N2 C1 S1 . . . . -4.5(2) ?
    C1 N1 C2 O1 . . . . -178.32(19) ?
    C12 N1 C2 O1 . . . . 3.8(3) ?
    C1 N1 C2 C3 . . . . 2.5(3) ?
    C12 N1 C2 C3 . . . . -175.38(16) ?
    O1 C2 C3 C5 . . . . -2.0(3) ?
    N1 C2 C3 C5 . . . . 177.12(15) ?
    O1 C2 C3 C4 . . . . 179.2(2) ?
    N1 C2 C3 C4 . . . . -1.7(3) ?
    C1 N2 C4 O2 . . . . -172.69(16) ?
    C14 N2 C4 O2 . . . . 4.8(2) ?
    C1 N2 C4 C3 . . . . 7.3(2) ?
    C14 N2 C4 C3 . . . . -175.18(14) ?
    C5 C3 C4 O2 . . . . -1.4(3) ?
    C2 C3 C4 O2 . . . . 177.22(18) ?
    C5 C3 C4 N2 . . . . 178.57(15) ?
    C2 C3 C4 N2 . . . . -2.8(2) ?
    C4 C3 C5 C6 . . . . -1.4(3) ?
    C2 C3 C5 C6 . . . . 179.87(18) ?
    C3 C5 C6 C11 . . . . -1.6(3) ?
    C3 C5 C6 C7 . . . . 178.82(18) ?
    C16 O3 C7 C8 . . . . 1.8(3) ?
    C16 O3 C7 C6 . . . . -178.93(16) ?
    C11 C6 C7 O3 . . . . 179.37(14) ?
    C5 C6 C7 O3 . . . . -1.0(2) ?
    C11 C6 C7 C8 . . . . -1.3(2) ?
    C5 C6 C7 C8 . . . . 178.27(14) ?
    O3 C7 C8 C9 . . . . 179.83(15) ?
    C6 C7 C8 C9 . . . . 0.6(2) ?
    C17 O4 C9 C8 . . . . 7.1(3) ?
    C17 O4 C9 C10 . . . . -173.28(16) ?
    C7 C8 C9 O4 . . . . -179.43(15) ?
    C7 C8 C9 C10 . . . . 1.0(2) ?
    C18 O5 C10 C11 . . . . 10.0(3) ?
    C18 O5 C10 C9 . . . . -171.0(2) ?
    O4 C9 C10 C11 . . . . 178.64(15) ?
    C8 C9 C10 C11 . . . . -1.7(2) ?
    O4 C9 C10 O5 . . . . -0.4(2) ?
    C8 C9 C10 O5 . . . . 179.17(15) ?
    O5 C10 C11 C6 . . . . 179.94(16) ?
    C9 C10 C11 C6 . . . . 1.0(2) ?
    C7 C6 C11 C10 . . . . 0.5(2) ?
    C5 C6 C11 C10 . . . . -178.98(16) ?
    C1 N1 C12 C13 . . . . -89.7(2) ?
    C2 N1 C12 C13 . . . . 88.3(2) ?
    C1 N2 C14 C15 . . . . 90.12(19) ?
    C4 N2 C14 C15 . . . . -87.55(18) ?
loop_
    _geom_hbond_atom_site_label_D
    _geom_hbond_atom_site_label_H
    _geom_hbond_atom_site_label_A
    _geom_hbond_site_symmetry_A
    _geom_hbond_distance_DH
    _geom_hbond_distance_HA
    _geom_hbond_distance_DA
    _geom_hbond_angle_DHA
    C13 H13C O2 2 0.96 2.58 3.455(2) 152.4
_iucr_refine_instructions_details
;
TITL exp_46
CELL 1.54184 7.9711 17.4106 13.5265 90.000 99.237 90.000
ZERR 4.0000 0.0001 0.0003 0.0002 0.000 0.002 0.000
LATT 1
SYMM -X, 0.5+Y, 0.5-Z
SFAC C H N O S
UNIT 72 88 8 20 4
MERG 2
FMAP 2
GRID
PLAN 20
TEMP 23
SIZE 0.29 0.1 0.09
BOND $H
HTAB
CONF
EQIV $1 -X, 1/2+Y, 1/2-Z
HTAB C13 O2_$1
MPLA C1 N1 C2 C3 C4 N2 S1 O1 O2
MPLA 6 C1 N1 C2 C3 C4 N2 S1 O1 O2
MPLA 6 C6 C7 C8 C9 C10 C11 O3 O4 O5
MPLA C6 C7 C8 C9 C10 C11 O3 O4 O5
MPLA C1 N1 C2 C3 C4 N2 S1 O1 O2 C5 C6 C7 C8 C9 C10 C11 C12 C14 O3 O4 O5
L.S. 15
WGHT 0.05970 0.38510 0.00000 0.00000 0.00000 0.33330
FVAR 7.28910
S1     5  -0.22340   0.56530   0.08605  11.00000   0.06267   0.06658 =
       0.04358   0.00529  -0.01048   0.00132
O1     4   0.08506   0.69234   0.38430  11.00000   0.13866   0.04013 =
       0.06705  -0.01071  -0.03363   0.02135
O2     4   0.10560   0.42242   0.36247  11.00000   0.09323   0.03718 =
       0.05326   0.00072  -0.02342  -0.00138
O3     4   0.40703   0.63202   0.63548  11.00000   0.07094   0.04113 =
       0.05721  -0.00826  -0.01449  -0.00509
O4     4   0.58803   0.38883   0.78593  11.00000   0.06760   0.06060 =
       0.04344   0.00232  -0.01222   0.01063
O5     4   0.42004   0.31584   0.63615  11.00000   0.09814   0.04078 =
       0.04668   0.00393  -0.01283   0.00356
N1     3  -0.05338   0.62856   0.25049  11.00000   0.05455   0.04270 =
       0.04123  -0.00033  -0.00146   0.01280
N2     3  -0.05463   0.49412   0.24558  11.00000   0.04764   0.04194 =
       0.03817  -0.00030  -0.00189  -0.00268
C1     1  -0.10550   0.56302   0.19924  11.00000   0.03968   0.04919 =
       0.03989   0.00140   0.00467   0.00256
C2     1   0.05025   0.63052   0.34507  11.00000   0.06703   0.04241 =
       0.04414  -0.00451  -0.00477   0.01117
C3     1   0.11173   0.55692   0.38958  11.00000   0.04668   0.03890 =
       0.03738  -0.00042   0.00233   0.00365
C4     1   0.05936   0.48671   0.33594  11.00000   0.04811   0.04025 =
       0.03767   0.00198  -0.00052  -0.00160
C5     1   0.21855   0.56421   0.47980  11.00000   0.04594   0.03697 =
       0.03939  -0.00362   0.00372   0.00057
AFIX 43
H5     2   0.23391   0.61568   0.49732  11.00000  -1.20000
AFIX 0
C6     1   0.31256   0.51620   0.55427  11.00000   0.03906   0.04125 =
       0.03524  -0.00203   0.00325  -0.00157
C7     1   0.41077   0.55426   0.63690  11.00000   0.04115   0.04203 =
       0.04167  -0.00414   0.00329  -0.00297
C8     1   0.50341   0.51281   0.71486  11.00000   0.04165   0.05204 =
       0.04008  -0.00728  -0.00271  -0.00263
AFIX 43
H8     2   0.56617   0.53868   0.76860  11.00000  -1.20000
AFIX 0
C9     1   0.50317   0.43358   0.71329  11.00000   0.04274   0.05358 =
       0.03628   0.00226  -0.00023   0.00342
C10    1   0.41008   0.39422   0.63098  11.00000   0.05381   0.04135 =
       0.03897   0.00131   0.00088   0.00001
C11    1   0.31734   0.43493   0.55483  11.00000   0.04850   0.04118 =
       0.03430  -0.00089  -0.00010  -0.00298
AFIX 43
H11    2   0.25520   0.40834   0.50152  11.00000  -1.20000
AFIX 0
C12    1  -0.10139   0.70471   0.20484  11.00000   0.07800   0.04551 =
       0.05483  -0.00099  -0.00762   0.02376
AFIX 23
H12A   2  -0.11203   0.74141   0.25743  11.00000  -1.20000
H12B   2  -0.21108   0.70066   0.16214  11.00000  -1.20000
AFIX 0
C13    1   0.02750   0.73340   0.14422  11.00000   0.10265   0.04301 =
       0.07832   0.01199  -0.00147   0.00346
AFIX 137
H13A   2   0.03349   0.69871   0.08972  11.00000  -1.50000
H13B   2   0.13675   0.73640   0.18593  11.00000  -1.50000
H13C   2  -0.00520   0.78344   0.11819  11.00000  -1.50000
AFIX 0
C14    1  -0.11664   0.42108   0.19685  11.00000   0.06135   0.05133 =
       0.04443   0.00046  -0.00392  -0.01319
AFIX 23
H14A   2  -0.22904   0.42910   0.15861  11.00000  -1.20000
H14B   2  -0.12627   0.38305   0.24804  11.00000  -1.20000
AFIX 0
C15    1  -0.00142   0.39104   0.12873  11.00000   0.08338   0.05490 =
       0.06079  -0.00925   0.00529  -0.00296
AFIX 137
H15A   2   0.11125   0.38516   0.16556  11.00000  -1.50000
H15B   2   0.00091   0.42652   0.07464  11.00000  -1.50000
H15C   2  -0.04246   0.34217   0.10227  11.00000  -1.50000
AFIX 0
C16    1   0.50460   0.67409   0.71491  11.00000   0.07079   0.05232 =
       0.06634  -0.01389  -0.01418  -0.01433
AFIX 137
H16A   2   0.62270   0.66155   0.71848  11.00000  -1.50000
H16B   2   0.46824   0.66097   0.77708  11.00000  -1.50000
H16C   2   0.48866   0.72813   0.70272  11.00000  -1.50000
AFIX 0
C17    1   0.66926   0.42503   0.87604  11.00000   0.06108   0.08103 =
       0.04558  -0.00159  -0.01583   0.00592
AFIX 137
H17A   2   0.58840   0.45648   0.90284  11.00000  -1.50000
H17B   2   0.76129   0.45645   0.86158  11.00000  -1.50000
H17C   2   0.71257   0.38645   0.92415  11.00000  -1.50000
AFIX 0
C18    1   0.35016   0.27476   0.54961  11.00000   0.15656   0.04325 =
       0.05597  -0.00368  -0.01620  -0.00003
AFIX 137
H18A   2   0.39958   0.29266   0.49362  11.00000  -1.50000
H18B   2   0.22942   0.28259   0.53642  11.00000  -1.50000
H18C   2   0.37385   0.22102   0.55978  11.00000  -1.50000
HKLF 4
;
data_global
_journal_date_recd_electronic     2012-12-02
_journal_date_accepted     2012-12-04
_journal_name_full     'Acta Crystallographica, Section E'
_journal_year     2013
_journal_volume     69
_journal_issue      1
_journal_page_first     o49
_journal_page_last     o49
_journal_paper_category     QO
_journal_paper_doi     10.1107/S1600536812049707
_journal_coeditor_code     SJ5286
_publ_contact_author_name     'Asiri, Abdullah M. and Zia-ur-Rehman, Muhammad'
_publ_contact_author_address
;
Chemistry Department &
Center of Excellence for Advanced Materials Research (CEAMR)
Faculty of Science
King Abdulaziz University
PO Box 80203
Jeddah 21589
Saudi Arabia
 and
Applied Chemistry Research Centre
PCSIR Laboratories Complex
Ferozpure Road, Lahore 54600
Pakistan
;
_publ_contact_author_email     'aasiri2@kau.edu.sa, rehman_pcsir@yahoo.com'
_publ_contact_author_fax     ?
_publ_contact_author_phone     '+92-3334571977'
_publ_section_title
;\
1,3-Diethyl-2-sulfanylidene-5-(2,4,5-trimethoxybenzylidene)-1,3-diazinane-4,6-\
dione
;
loop_
    _publ_author_name
    _publ_author_footnote
    _publ_author_address
    'Asiri, Abdullah M.' .
;
Chemistry Department
Faculty of Science
King Abdulaziz University
PO Box 80203
Jeddah 21589
Saudi Arabia
Center of Excellence for Advanced Materials Research (CEAMR)
Faculty of Science
King Abdulaziz University
PO Box 80203
Jeddah 21589
Saudi Arabia
;
    'Arshad, Muhammad Nadeem' .
;
Chemistry Department
Faculty of Science
King Abdulaziz University
PO Box 80203
Jeddah 21589
Saudi Arabia
Center of Excellence for Advanced Materials Research (CEAMR)
Faculty of Science
King Abdulaziz University
PO Box 80203
Jeddah 21589
Saudi Arabia
;
    'Zia-ur-Rehman, Muhammad' .
;
Applied Chemistry Research Centre
PCSIR Laboratories Complex
Ferozpure Road
Lahore 54600
Pakistan
;
    'Sobahi, Tariq R.' .
;
Chemistry Department
Faculty of Science
King Abdulaziz University
PO Box 80203
Jeddah 21589
Saudi Arabia
;
