# Supplementary material for: 1,3-Diethyl-2-sulfanyl­idene-5-(2,4,5-trimeth­oxy­benzyl­idene)-1,3-diazinane-4,6-dione
Source: Acta Crystallogr Sect E Struct Rep Online. 2012 Dec 8;69(Pt 1):o49. doi: 10.1107/S1600536812049707 (PMC3588229; doi:10.1107/S1600536812049707)
Supplement: Supplementary file 2 [file e-69-00o49-Isup2.hkl]

# 
# h,k,l, Fc-squared, Fo-squared, sigma(Fo-squared) and status flag 
# 
data_I
_shelx_title ' exp_46' 
_shelx_refln_list_code          4 
_shelx_F_calc_maximum      134.21 
_exptl_crystal_F_000       800.00 
_reflns_d_resolution_high  0.7959 
 
loop_ 
 _symmetry_equiv_pos_as_xyz 
 'x, y, z' 
 '-x, y+1/2, -z+1/2' 
 '-x, -y, -z' 
 'x, -y-1/2, z-1/2' 
 
_cell_length_a     7.9711 
_cell_length_b    17.4106 
_cell_length_c    13.5265 
_cell_angle_alpha  90.000 
_cell_angle_beta   99.237 
_cell_angle_gamma  90.000 
 
_shelx_F_squared_multiplier     1.000 
 
loop_ 
 _refln_index_h 
 _refln_index_k 
 _refln_index_l 
 _refln_F_squared_calc 
 _refln_F_squared_meas 
 _refln_F_squared_sigma 
 _refln_observed_status 
   1   0   0     2415.37     2223.33     11.17 o 
   2   0   0    15738.51    14382.88     40.53 o 
   3   0   0       52.23       54.71      2.47 o 
   4   0   0       82.73       95.24      4.03 o 
   5   0   0       42.06       46.09      8.32 o 
   6   0   0      933.69      917.41     18.46 o 
   7   0   0      380.92      383.81     13.55 o 
   8   0   0        0.34       -0.07      1.15 o 
   9   0   0       18.76       23.38      3.51 o 
   1   1   0      727.66      597.77      3.11 o 
   2   1   0       79.46       53.74      1.59 o 
   3   1   0      228.78      234.64      4.88 o 
   4   1   0       17.99        9.78      0.98 o 
   5   1   0        0.13        0.09      2.07 o 
   6   1   0        0.56        3.29      0.90 o 
   7   1   0        3.56        6.43      1.22 o 
   8   1   0       35.17       39.37      3.13 o 
   9   1   0        0.12        1.55      0.88 o 
   1   2   0       60.58       70.59      1.26 o 
   2   2   0     1414.82     1375.76      5.98 o 
   3   2   0      277.92      260.06      4.11 o 
   4   2   0      252.17      252.61      6.03 o 
   5   2   0      203.60      214.95     10.98 o 
   6   2   0       30.36       40.04      2.48 o 
   7   2   0      202.54      207.32      6.74 o 
   8   2   0        2.71        0.70      1.16 o 
   9   2   0       11.99       11.51      1.32 o 
   1   3   0      283.41      207.38      2.44 o 
   2   3   0     6066.97     5836.54     21.11 o 
   3   3   0     1302.52     1176.85     11.44 o 
   4   3   0      261.23      282.68      7.16 o 
   5   3   0      267.35      237.04     11.92 o 
   6   3   0       72.29       56.87      2.92 o 
   7   3   0        5.30        0.44      1.09 o 
   8   3   0       52.49       50.45      3.52 o 
   9   3   0        1.49        1.78      1.05 o 
   0   4   0     1585.21     1500.87     14.11 o 
   1   4   0      593.76      571.90      5.14 o 
   2   4   0      345.78      297.95      3.38 o 
   3   4   0        0.00        1.47      0.47 o 
   4   4   0      272.84      314.75      7.93 o 
   5   4   0      878.67      957.58     24.39 o 
   6   4   0      238.95      245.29      5.44 o 
   7   4   0       88.11       92.65      4.39 o 
   8   4   0        5.87        7.59      1.60 o 
   9   4   0        4.06        5.35      1.48 o 
   1   5   0     1086.06     1081.47      9.65 o 
   2   5   0       88.01       92.47      2.21 o 
   3   5   0      113.04      113.00      3.27 o 
   4   5   0        3.17        2.31      1.07 o 
   5   5   0       54.93       57.58      6.25 o 
   6   5   0       57.92       48.19      3.57 o 
   7   5   0       34.16       25.18      5.57 o 
   8   5   0       43.82       46.45      4.33 o 
   9   5   0        0.98        2.28      1.23 o 
   0   6   0     7174.00     7145.93    125.86 o 
   1   6   0      739.58      771.30      9.04 o 
   2   6   0     3703.51     3567.18     22.15 o 
   3   6   0      119.76      133.83      4.89 o 
   4   6   0      160.36      170.81      6.57 o 
   5   6   0      143.17      139.10      5.96 o 
   6   6   0       64.80       58.39      4.82 o 
   7   6   0        0.32       -0.15      1.51 o 
   8   6   0       82.62       86.68      5.67 o 
   9   6   0      192.81      217.03      6.60 o 
   1   7   0       38.02       32.88      2.21 o 
   2   7   0      426.09      411.15      8.28 o 
   3   7   0       27.79       24.19      2.04 o 
   4   7   0      343.77      326.73      9.52 o 
   5   7   0       38.22       32.69      2.72 o 
   6   7   0        6.68        3.68      2.15 o 
   7   7   0        0.88        0.42      1.91 o 
   8   7   0        0.60       -0.20      2.60 o 
   9   7   0        4.92        6.69      1.40 o 
   0   8   0     3304.90     3423.87     32.09 o 
   1   8   0       45.93       40.87      2.65 o 
   2   8   0     3335.78     3366.74     28.44 o 
   3   8   0     3157.14     3364.67     23.02 o 
   4   8   0       45.91       61.00      4.31 o 
   5   8   0      195.21      182.52      6.79 o 
   6   8   0       22.55       21.23      3.03 o 
   7   8   0       53.48       52.03      4.18 o 
   8   8   0      144.57      162.38      6.98 o 
   9   8   0      233.98      235.19      5.80 o 
   1   9   0     1046.43     1242.98     14.83 o 
   2   9   0      342.06      389.95      9.39 o 
   3   9   0       62.15       68.57      3.56 o 
   4   9   0      170.63      170.77      9.84 o 
   5   9   0       31.81       31.28      3.44 o 
   6   9   0        0.33       -0.96      1.44 o 
   7   9   0       17.98       19.83      2.60 o 
   8   9   0        0.51        0.74      1.29 o 
   9   9   0       16.95       13.99      1.91 o 
   0  10   0      204.00      244.08      9.97 o 
   1  10   0       88.09       92.29      4.38 o 
   2  10   0     1013.86      987.50     15.95 o 
   3  10   0      150.22      163.33      6.45 o 
   4  10   0       82.31       75.62      3.68 o 
   5  10   0       39.05       35.67      3.04 o 
   6  10   0        0.03       -0.87      1.51 o 
   7  10   0        6.21        4.39      1.30 o 
   8  10   0       12.79       10.78      1.75 o 
   1  11   0      469.48      492.43     10.63 o 
   2  11   0        0.95        1.53      1.11 o 
   3  11   0      174.44      174.84      4.57 o 
   4  11   0        0.58        0.61      1.04 o 
   5  11   0       14.56       13.03      2.57 o 
   6  11   0        0.30       -0.04      1.37 o 
   7  11   0        4.39        3.70      1.13 o 
   8  11   0        9.37        9.66      1.46 o 
   0  12   0        9.75        8.66      6.25 o 
   1  12   0        2.61        1.79      1.06 o 
   2  12   0       34.64       29.06      2.02 o 
   3  12   0       83.03       78.13      3.45 o 
   4  12   0       98.96      104.14      5.44 o 
   5  12   0      176.89      175.40      7.08 o 
   6  12   0      104.06      101.82      5.90 o 
   7  12   0       49.78       48.95      2.68 o 
   8  12   0        3.74        2.90      1.16 o 
   1  13   0       63.26       66.85      2.88 o 
   2  13   0      146.07      156.96      4.79 o 
   3  13   0      417.16      400.67      6.93 o 
   4  13   0      297.29      289.10      9.96 o 
   5  13   0        2.96       -0.19      3.28 o 
   6  13   0        0.37        1.62      1.38 o 
   7  13   0       19.21       21.73      2.27 o 
   0  14   0     1281.51     1330.50     16.84 o 
   1  14   0      530.31      558.77      8.64 o 
   2  14   0      263.31      249.83      6.20 o 
   3  14   0       23.74       20.80      1.94 o 
   4  14   0        1.21        1.15      1.93 o 
   5  14   0      136.42      128.91      5.44 o 
   6  14   0        1.56        2.91      1.77 o 
   7  14   0      136.08      109.47      6.51 o 
   1  15   0        4.26        7.44      1.42 o 
   2  15   0       72.91       68.98      3.86 o 
   3  15   0      108.10      116.82      5.53 o 
   4  15   0        0.27        1.92      1.33 o 
   5  15   0       16.34       15.56      2.41 o 
   6  15   0        4.53        4.52      1.94 o 
   0  16   0     2577.84     2472.79     41.64 o 
   1  16   0       58.84       81.83      4.35 o 
   2  16   0       26.00       23.37      2.74 o 
   3  16   0       39.37       34.96      3.07 o 
   4  16   0       12.34       17.42      2.02 o 
   5  16   0        0.12       -0.46      1.12 o 
   6  16   0       48.85       39.50      4.57 o 
   1  17   0        0.64        0.50      1.23 o 
   2  17   0       60.36       61.58      4.13 o 
   3  17   0        3.90        3.92      1.21 o 
   4  17   0        6.15        6.20      1.88 o 
   5  17   0        6.59        7.62      1.82 o 
   6  17   0        1.32        2.38      1.30 o 
   0  18   0      107.20       88.94      5.54 o 
   1  18   0       57.01       49.19      3.18 o 
   2  18   0        0.09       -1.05      1.22 o 
   3  18   0        0.22       -1.04      1.06 o 
   4  18   0       30.72       31.36      3.33 o 
   5  18   0       27.88       28.33      3.28 o 
   1  19   0       30.03       36.44      2.54 o 
   2  19   0       10.40       13.35      1.86 o 
   3  19   0        1.44        0.14      1.12 o 
   4  19   0       10.21        8.61      1.36 o 
   0  20   0      114.24      134.26      5.78 o 
   1  20   0        1.86        2.04      0.88 o 
   2  20   0        0.16        0.41      0.88 o 
   3  20   0        1.26        2.91      1.00 o 
   1  21   0        0.16        0.49      0.66 o 
   2  21   0        2.64        3.99      1.16 o 
  -9   1   1       59.80       62.52      3.49 o 
  -8   1   1       32.20       40.87      3.22 o 
  -7   1   1        0.22       -0.43      1.47 o 
  -6   1   1       33.24       35.07      2.33 o 
  -5   1   1       62.24       65.88      9.44 o 
  -4   1   1     1210.41     1248.85     11.01 o 
  -3   1   1      234.49      219.25      3.21 o 
  -2   1   1     1262.99     1172.76      5.55 o 
  -1   1   1       64.34       73.45      1.17 o 
   0   1   1     6529.85     6154.57     14.59 o 
   1   1   1     6572.50     6163.49     21.38 o 
   2   1   1      881.66      945.96      5.70 o 
   3   1   1       73.35       82.73      2.60 o 
   4   1   1      404.54      411.95     11.88 o 
   5   1   1      894.27      949.49     24.83 o 
   6   1   1      103.74       85.78      3.21 o 
   7   1   1      159.60      170.68      4.85 o 
   8   1   1       55.45       63.27      3.70 o 
   9   1   1        1.32        0.50      1.15 o 
  -9   2   1        2.74        5.60      1.10 o 
  -8   2   1      104.95      101.77      7.03 o 
  -7   2   1      245.12      264.83      8.90 o 
  -6   2   1        4.73        3.47      1.11 o 
  -5   2   1      392.87      385.62     22.37 o 
  -4   2   1      295.10      299.87      5.96 o 
  -3   2   1       78.44       77.14      1.89 o 
  -2   2   1     2101.71     2116.40     10.49 o 
  -1   2   1     1201.47     1204.90      5.99 o 
   0   2   1     8333.81     7897.27     23.64 o 
   1   2   1      171.66      175.31      3.43 o 
   2   2   1     2652.96     2489.09     24.89 o 
   3   2   1     1036.05      973.48     11.58 o 
   4   2   1      307.72      297.11     10.35 o 
   5   2   1      158.75      171.03      9.29 o 
   6   2   1      717.44      707.15     10.24 o 
   7   2   1        1.03        0.22      0.96 o 
   8   2   1        1.54        0.19      1.03 o 
   9   2   1        1.15       -0.67      0.88 o 
  -9   3   1        0.01        0.60      1.00 o 
  -8   3   1        7.60        9.78      2.48 o 
  -7   3   1       20.85       14.33      1.85 o 
  -6   3   1      204.05      200.87      4.88 o 
  -5   3   1      223.88      224.41     17.05 o 
  -4   3   1      315.79      332.29      8.03 o 
  -3   3   1       15.57       13.71      0.77 o 
  -2   3   1       75.05       41.17      1.54 o 
  -1   3   1      596.25      499.46      4.66 o 
   0   3   1      483.74      484.69      4.81 o 
   1   3   1      629.43      599.89      8.77 o 
   2   3   1      554.04      558.78      5.57 o 
   3   3   1      800.53      773.66      7.68 o 
   4   3   1       41.59       50.36      4.49 o 
   5   3   1      306.69      268.01     13.29 o 
   6   3   1       67.76       70.33      3.28 o 
   7   3   1        0.14       -0.73      0.84 o 
   8   3   1        5.11        3.97      1.16 o 
   9   3   1        0.63       -1.01      1.09 o 
  -9   4   1        9.67       13.46      2.10 o 
  -8   4   1        1.86        1.25      1.66 o 
  -7   4   1      383.61      391.86     13.01 o 
  -6   4   1      581.41      534.66     11.48 o 
  -5   4   1      248.75      202.55     10.64 o 
  -4   4   1      173.16      182.17      6.21 o 
  -3   4   1     2379.66     2374.45     12.40 o 
  -2   4   1     1422.80     1361.38     14.78 o 
  -1   4   1     1150.83     1069.28     11.39 o 
   0   4   1       68.14       79.45      2.29 o 
   1   4   1    11721.80    10915.78    136.32 o 
   2   4   1      884.35      875.28      9.46 o 
   3   4   1      198.63      175.64      3.58 o 
   4   4   1     4570.79     4456.95     49.70 o 
   5   4   1      394.96      377.70     16.18 o 
   6   4   1       30.39       32.20      2.33 o 
   7   4   1        9.46        9.14      2.07 o 
   8   4   1      131.45      142.77      4.83 o 
   9   4   1        9.52        8.38      1.56 o 
  -9   5   1        2.44        1.71      1.32 o 
  -8   5   1        0.04       -1.07      1.23 o 
  -7   5   1        0.59       -0.21      2.26 o 
  -6   5   1        1.09        2.41      1.23 o 
  -5   5   1       43.68       48.26      5.38 o 
  -4   5   1       98.47       98.39      4.79 o 
  -3   5   1      479.10      476.96      5.33 o 
  -2   5   1      604.74      579.27      5.77 o 
  -1   5   1       14.91       15.54      1.40 o 
   0   5   1     2495.91     2484.24     17.65 o 
   1   5   1       51.35       68.99      3.13 o 
   2   5   1      331.52      332.87      6.25 o 
   3   5   1        1.39        1.41      0.64 o 
   4   5   1       46.80       37.69      9.30 o 
   5   5   1        4.34        3.96      0.94 o 
   6   5   1       64.69       76.66      3.42 o 
   7   5   1       42.33       44.42      2.74 o 
   8   5   1        9.09        5.38      3.24 o 
   9   5   1        6.21       11.42      2.73 o 
  -9   6   1       45.90       51.48      3.44 o 
  -8   6   1        5.94        2.53      1.83 o 
  -7   6   1       90.60      101.46      5.88 o 
  -6   6   1       12.25       12.30      2.14 o 
  -5   6   1        1.02        1.80      1.43 o 
  -4   6   1      356.83      402.82     10.10 o 
  -3   6   1      850.96      956.51     17.52 o 
  -2   6   1       27.23       25.91      1.47 o 
  -1   6   1     1946.65     2086.71     20.58 o 
   0   6   1      712.80      736.12     11.88 o 
   1   6   1        7.06        7.32      1.16 o 
   2   6   1     3228.13     3512.55     38.83 o 
   3   6   1        1.69        6.85      1.07 o 
   4   6   1       42.70       36.09      4.94 o 
   5   6   1      153.70      168.90      5.82 o 
   6   6   1        0.46       -0.17      1.94 o 
   7   6   1       59.72       67.51      4.64 o 
   8   6   1      196.79      208.32     10.88 o 
   9   6   1      114.74      116.58      8.28 o 
  -9   7   1        4.05        4.91      1.32 o 
  -8   7   1       17.10       20.05      2.31 o 
  -7   7   1        4.07        5.04      1.91 o 
  -6   7   1        0.44       -1.21      1.37 o 
  -5   7   1       60.98       62.96      3.89 o 
  -4   7   1     1185.35     1168.28     17.89 o 
  -3   7   1      319.69      346.76      6.85 o 
  -2   7   1      164.70      129.06      3.52 o 
  -1   7   1       48.77       42.92      2.47 o 
   0   7   1      145.62      107.84      3.80 o 
   1   7   1      373.37      361.58      6.94 o 
   2   7   1       57.77       57.75      3.20 o 
   3   7   1      145.89      111.35      4.00 o 
   4   7   1        1.04        5.48      2.70 o 
   5   7   1      170.83      178.17      6.07 o 
   6   7   1       24.10       25.65      2.96 o 
   7   7   1      188.96      191.66      7.56 o 
   8   7   1       43.09       39.45      4.89 o 
   9   7   1        0.19        0.45      0.81 o 
  -9   8   1        1.94        2.24      0.88 o 
  -8   8   1       15.99       14.71      2.04 o 
  -7   8   1       16.79       20.92      2.86 o 
  -6   8   1        1.45       -0.40      1.50 o 
  -5   8   1       62.12       63.68      4.06 o 
  -4   8   1       32.25       37.19      4.64 o 
  -3   8   1      129.02      137.45      4.64 o 
  -2   8   1     1266.67     1375.39     18.48 o 
  -1   8   1     3802.33     4249.53     37.92 o 
   0   8   1     2342.23     2607.30     19.96 o 
   1   8   1      107.82       91.48      3.88 o 
   2   8   1       14.61       10.84      1.94 o 
   3   8   1      273.10      266.72      6.63 o 
   4   8   1       77.22       76.57      7.35 o 
   5   8   1        7.15        7.12      1.66 o 
   6   8   1       23.26       23.27      3.75 o 
   7   8   1       22.13       17.61      2.45 o 
   8   8   1        0.11        0.79      1.39 o 
   9   8   1       35.75       39.24      2.21 o 
  -9   9   1        0.05       -0.21      0.64 o 
  -8   9   1        3.47        3.37      1.07 o 
  -7   9   1        1.81       -0.34      1.71 o 
  -6   9   1       25.88       25.34      3.18 o 
  -5   9   1        2.50        1.96      1.04 o 
  -4   9   1      527.55      499.76     12.42 o 
  -3   9   1       31.77       33.20      2.87 o 
  -2   9   1      171.75      128.10      5.47 o 
  -1   9   1      338.77      326.90      7.64 o 
   0   9   1       14.68        8.76      1.59 o 
   1   9   1        0.65        0.11      1.04 o 
   2   9   1     1255.12     1239.65     16.82 o 
   3   9   1       60.86       53.18      3.18 o 
   4   9   1      138.49      114.24      4.56 o 
   5   9   1       55.94       49.62      4.35 o 
   6   9   1        0.12       -1.61      1.61 o 
   7   9   1       92.09       96.79      5.12 o 
   8   9   1        0.03        0.51      1.15 o 
  -8  10   1        7.09        7.32      1.62 o 
  -7  10   1      106.55       97.61      6.37 o 
  -6  10   1      266.59      274.65      9.75 o 
  -5  10   1      125.99      118.82      5.43 o 
  -4  10   1       22.34       24.34      2.20 o 
  -3  10   1      433.54      505.23     11.41 o 
  -2  10   1       26.24       37.15      3.22 o 
  -1  10   1      333.98      479.79      9.89 o 
   0  10   1      103.41      130.83      5.22 o 
   1  10   1      904.14     1037.31     14.62 o 
   2  10   1      939.40     1056.28     16.62 o 
   3  10   1      184.80      173.44      6.00 o 
   4  10   1      460.27      481.35     10.34 o 
   5  10   1       80.90       82.89      4.55 o 
   6  10   1       90.20       89.59      5.44 o 
   7  10   1        1.88       -0.02      1.13 o 
   8  10   1       31.67       30.77      2.54 o 
  -8  11   1        1.18        0.65      0.97 o 
  -7  11   1        0.42        3.32      1.69 o 
  -6  11   1        8.04        6.82      1.76 o 
  -5  11   1        3.75        5.51      1.51 o 
  -4  11   1       46.29       41.28      2.87 o 
  -3  11   1       50.40       60.38      2.70 o 
  -2  11   1       76.81       73.45      4.69 o 
  -1  11   1        5.21        2.78      1.30 o 
   0  11   1       15.68       13.63      1.97 o 
   1  11   1      212.17      210.67      7.82 o 
   2  11   1        0.80        1.92      1.41 o 
   3  11   1        8.29        5.76      1.14 o 
   4  11   1       49.50       39.36      2.80 o 
   5  11   1       17.80       19.06      2.50 o 
   6  11   1        4.93        3.47      1.23 o 
   7  11   1       11.42        8.34      1.35 o 
   8  11   1        0.29        0.88      0.90 o 
  -8  12   1        0.11        0.80      0.89 o 
  -7  12   1      535.89      559.32     14.78 o 
  -6  12   1      489.34      522.19     19.03 o 
  -5  12   1        1.31        1.39      1.80 o 
  -4  12   1        2.37        3.55      1.08 o 
  -3  12   1        0.88       -0.81      0.81 o 
  -2  12   1       35.23       29.45      2.04 o 
  -1  12   1     1407.25     1505.98     19.66 o 
   0  12   1      371.46      354.63      9.61 o 
   1  12   1       96.84      112.49      4.59 o 
   2  12   1        1.63        0.99      0.74 o 
   3  12   1        1.00        2.57      0.94 o 
   4  12   1     2712.94     2740.39     27.70 o 
   5  12   1      874.06      888.43     15.62 o 
   6  12   1        0.26        0.36      1.70 o 
   7  12   1        4.99        4.78      0.98 o 
  -7  13   1        0.55        1.08      0.88 o 
  -6  13   1       60.62       57.46      3.30 o 
  -5  13   1       26.67       30.32      2.68 o 
  -4  13   1        0.77        1.31      1.02 o 
  -3  13   1        1.53        0.61      0.81 o 
  -2  13   1       11.54       14.16      2.19 o 
  -1  13   1        6.32        3.21      1.08 o 
   0  13   1       67.13       79.10      2.81 o 
   1  13   1       26.47       22.99      1.71 o 
   2  13   1       59.68       59.02      2.66 o 
   3  13   1       76.58       78.59      3.72 o 
   4  13   1       12.56        4.37      1.72 o 
   5  13   1       59.00       48.18      6.61 o 
   6  13   1       11.18       11.91      1.85 o 
   7  13   1        1.45        2.75      1.16 o 
  -7  14   1      192.03      157.37      8.73 o 
  -6  14   1        9.26        4.81      1.37 o 
  -5  14   1       88.99       88.39      4.63 o 
  -4  14   1        2.71        0.62      1.09 o 
  -3  14   1       15.84       16.70      2.37 o 
  -2  14   1      722.81      755.16     11.34 o 
  -1  14   1     1542.58     1541.58     12.74 o 
   0  14   1     1387.72     1361.21     12.04 o 
   1  14   1        3.58        2.04      0.94 o 
   2  14   1        7.76        4.64      1.46 o 
   3  14   1      476.01      474.83     11.00 o 
   4  14   1        9.75        9.57      2.21 o 
   5  14   1      564.78      535.45     15.15 o 
   6  14   1       79.05       63.74      5.11 o 
  -7  15   1        0.08       -1.55      1.55 o 
  -6  15   1       22.54       22.63      4.62 o 
  -5  15   1        3.44        0.67      1.25 o 
  -4  15   1       18.98       25.29      2.57 o 
  -3  15   1      102.86      100.81      5.25 o 
  -2  15   1      181.21      174.95      6.14 o 
  -1  15   1      304.12      301.08      6.00 o 
   0  15   1       94.80       84.81      3.35 o 
   1  15   1       25.33       23.40      2.28 o 
   2  15   1      126.01      122.48      5.77 o 
   3  15   1        2.46        2.48      1.12 o 
   4  15   1        6.15        4.24      2.38 o 
   5  15   1       57.30       52.38      3.87 o 
   6  15   1        5.53       10.41      2.15 o 
  -6  16   1       33.17       29.73      2.48 o 
  -5  16   1        1.99        1.27      1.38 o 
  -4  16   1       16.01       18.58      2.62 o 
  -3  16   1        7.90       11.88      2.06 o 
  -2  16   1      163.36      158.06      6.72 o 
  -1  16   1       43.51       35.55      2.65 o 
   0  16   1      134.12      126.34      4.77 o 
   1  16   1       31.38       32.70      2.78 o 
   2  16   1        7.24        7.12      1.93 o 
   3  16   1        0.35        0.45      1.34 o 
   4  16   1       83.06       93.46      5.22 o 
   5  16   1        5.63        7.12      1.48 o 
   6  16   1        4.81        3.27      1.57 o 
  -6  17   1        4.29        3.15      1.49 o 
  -5  17   1        0.01        1.62      1.65 o 
  -4  17   1       33.01       33.53      3.07 o 
  -3  17   1        1.48        1.25      1.22 o 
  -2  17   1        0.65        0.08      1.63 o 
  -1  17   1        2.78        2.39      0.97 o 
   0  17   1       21.85       15.13      1.81 o 
   1  17   1      161.57      157.86      5.85 o 
   2  17   1       19.77       18.33      2.30 o 
   3  17   1        0.28        0.16      1.17 o 
   4  17   1       12.09       11.32      2.23 o 
   5  17   1       14.32       16.01      1.78 o 
  -5  18   1       47.74       47.17      3.24 o 
  -4  18   1        0.29        1.43      0.92 o 
  -3  18   1       16.50       20.59      2.19 o 
  -2  18   1        1.14        3.25      1.79 o 
  -1  18   1       66.30       63.92      3.58 o 
   0  18   1        6.36        6.86      1.31 o 
   1  18   1       10.97        8.67      1.70 o 
   2  18   1       12.98       14.89      2.03 o 
   3  18   1      108.02      115.69      8.58 o 
   4  18   1       86.23       95.32      5.36 o 
   5  18   1        0.59       -0.38      0.76 o 
  -4  19   1       21.70       20.70      3.62 o 
  -3  19   1        0.08       -0.24      1.11 o 
  -2  19   1        7.01        6.38      1.37 o 
  -1  19   1        0.41        0.49      1.06 o 
   0  19   1       28.93       26.87      1.96 o 
   1  19   1        3.46        3.15      1.14 o 
   2  19   1       80.38       78.27      3.86 o 
   3  19   1       10.52       13.47      1.83 o 
   4  19   1       37.31       37.69      2.39 o 
  -4  20   1       74.77       77.97      3.40 o 
  -3  20   1      119.35      129.64      3.89 o 
  -2  20   1       19.11       20.62      1.84 o 
  -1  20   1        1.47        0.46      1.04 o 
   0  20   1        0.54        0.88      0.86 o 
   1  20   1      129.78      137.05      4.67 o 
   2  20   1      117.35      132.11      4.20 o 
   3  20   1        1.28        3.10      0.85 o 
  -2  21   1       13.76       14.84      1.56 o 
  -1  21   1        1.41        1.29      0.75 o 
   0  21   1        3.56        4.66      1.08 o 
   1  21   1        0.85        3.01      0.77 o 
   2  21   1       33.18       37.87      2.14 o 
  -9   0   2       24.87       25.84      3.64 o 
  -8   0   2      214.46      212.09      6.84 o 
  -7   0   2      207.72      228.29      9.40 o 
  -6   0   2        9.37       12.82      2.73 o 
  -5   0   2       98.12       80.29      6.17 o 
  -4   0   2      267.00      333.54      8.05 o 
  -3   0   2     3906.36     3769.46     20.31 o 
  -1   0   2     2000.08     2181.65     10.19 o 
   0   0   2    15960.31    14271.33    118.35 o 
   1   0   2      106.89       74.27      1.88 o 
   2   0   2     2952.87     3044.95     26.70 o 
   3   0   2      214.45      215.80     13.81 o 
   4   0   2     1950.61     2048.85     33.14 o 
   5   0   2     1916.24     1862.27     35.55 o 
   6   0   2      150.30      169.31      6.22 o 
   7   0   2       30.36       33.22      3.22 o 
   8   0   2      657.12      722.17     22.53 o 
   9   0   2      422.67      479.61     13.94 o 
  -9   1   2        1.95       -0.11      0.74 o 
  -8   1   2       10.42        9.70      1.57 o 
  -7   1   2       15.05       14.89      1.85 o 
  -6   1   2        1.13        0.89      0.73 o 
  -5   1   2        1.51        1.51      0.64 o 
  -4   1   2       48.35       54.93      2.50 o 
  -3   1   2      361.16      322.76      3.18 o 
  -2   1   2     4898.90     4650.45     32.42 o 
  -1   1   2       34.40       27.63      0.78 o 
   0   1   2        5.74        1.75      0.36 o 
   1   1   2      537.41      465.14      2.55 o 
   2   1   2      593.62      553.45      6.91 o 
   3   1   2        5.40        2.36      2.07 o 
   4   1   2      419.39      437.08     19.78 o 
   5   1   2       98.20      105.48      6.01 o 
   6   1   2       14.47       12.87      1.31 o 
   7   1   2       14.60       20.06      1.75 o 
   8   1   2        0.29        0.20      1.03 o 
   9   1   2        3.51        2.02      0.86 o 
  -9   2   2       16.31        8.75      1.74 o 
  -8   2   2       12.94       10.79      1.71 o 
  -7   2   2      119.90      121.00      4.85 o 
  -6   2   2       67.13       72.15      3.24 o 
  -5   2   2       38.47       39.82      4.42 o 
  -4   2   2      353.58      321.60      6.16 o 
  -3   2   2       30.82       29.17      1.23 o 
  -2   2   2    15332.06    15450.86     76.14 o 
  -1   2   2     1208.50     1122.51      6.47 o 
   0   2   2      218.93      210.33      2.78 o 
   1   2   2     1108.57     1129.84      8.56 o 
   2   2   2      155.94      155.52      3.80 o 
   3   2   2       65.30       70.58      4.62 o 
   4   2   2        6.64        7.28      2.07 o 
   5   2   2      668.29      731.09     16.31 o 
   6   2   2      108.25       98.08      3.56 o 
   7   2   2       18.59       13.41      1.60 o 
   8   2   2      110.58      110.22      4.41 o 
   9   2   2      163.61      169.95      5.48 o 
  -9   3   2        6.73        9.13      1.86 o 
  -8   3   2        2.05        2.57      1.77 o 
  -7   3   2      105.45      116.49      4.74 o 
  -6   3   2      388.24      374.56      8.55 o 
  -5   3   2      165.35      156.99      7.36 o 
  -4   3   2      899.91      930.20     10.46 o 
  -3   3   2      191.46      202.64      3.55 o 
  -2   3   2     4967.83     4892.22     29.87 o 
  -1   3   2     2333.04     2132.75     10.39 o 
   0   3   2     2774.35     2831.55     14.07 o 
   1   3   2     4972.36     4668.88     21.73 o 
   2   3   2     1967.25     1856.48     14.89 o 
   3   3   2      198.50      170.79      3.29 o 
   4   3   2        7.51       12.96      2.58 o 
   5   3   2      107.92       97.72      7.08 o 
   6   3   2      295.73      323.84      6.49 o 
   7   3   2       29.13       29.63      2.23 o 
   8   3   2       11.63       10.71      2.18 o 
   9   3   2       20.67       17.95      1.96 o 
  -9   4   2       20.25       22.42      2.57 o 
  -8   4   2       29.55       24.23      3.17 o 
  -7   4   2      194.36      210.35      9.06 o 
  -6   4   2       20.47       15.54      2.25 o 
  -5   4   2       14.46       14.21      2.33 o 
  -4   4   2        6.08        8.22      1.16 o 
  -3   4   2       70.48       88.44      2.49 o 
  -2   4   2      805.71      814.79      8.77 o 
  -1   4   2     1066.09     1017.03      7.42 o 
   0   4   2     1006.98     1066.41      8.76 o 
   1   4   2      523.50      541.68     15.62 o 
   2   4   2     1483.40     1542.09     20.09 o 
   3   4   2     1736.57     1846.12     11.99 o 
   4   4   2     1448.02     1518.74     27.49 o 
   5   4   2       85.86       86.10      4.67 o 
   6   4   2        1.19        1.58      0.88 o 
   7   4   2        0.10       -0.80      0.88 o 
   8   4   2        0.28        1.15      1.80 o 
   9   4   2        0.10       -0.81      0.88 o 
  -9   5   2       19.65       24.88      2.61 o 
  -8   5   2        5.44        5.12      1.92 o 
  -7   5   2        1.69        3.87      4.04 o 
  -6   5   2       17.97       18.74      2.15 o 
  -5   5   2      309.67      342.45     11.25 o 
  -4   5   2      504.55      497.38     10.61 o 
  -3   5   2        1.45        1.50      0.80 o 
  -2   5   2       19.34       18.90      1.28 o 
  -1   5   2     3942.14     3893.40     19.00 o 
   0   5   2     5881.67     5658.95     22.16 o 
   1   5   2      954.18      993.37     14.16 o 
   2   5   2       78.69       91.53      4.56 o 
   3   5   2      281.52      232.03      7.42 o 
   4   5   2      128.85      104.18      8.42 o 
   5   5   2       63.63       82.19      4.13 o 
   6   5   2      287.42      274.05      7.08 o 
   7   5   2      152.76      154.55      5.01 o 
   8   5   2       18.10       15.91      2.09 o 
   9   5   2        0.10       -0.11      0.81 o 
  -9   6   2        7.91        7.56      2.71 o 
  -8   6   2       33.94       34.15      3.76 o 
  -7   6   2        3.18        1.75      1.78 o 
  -6   6   2       33.62       37.12      2.98 o 
  -5   6   2       40.79       37.46      2.72 o 
  -4   6   2     2439.17     2345.05     33.53 o 
  -3   6   2      266.30      258.47      4.53 o 
  -2   6   2     1333.25     1282.74      9.79 o 
  -1   6   2      896.87      881.29     11.22 o 
   0   6   2     1621.47     1701.12     13.32 o 
   1   6   2      474.42      471.49     10.70 o 
   2   6   2      839.04      915.68     19.09 o 
   3   6   2      249.13      245.84      5.62 o 
   4   6   2       30.28       38.02      5.41 o 
   5   6   2       79.55       73.41      5.16 o 
   6   6   2       10.99        6.76      1.63 o 
   7   6   2      594.67      637.68     11.59 o 
   8   6   2      118.34      135.55     11.65 o 
   9   6   2        1.36        0.54      0.77 o 
  -9   7   2        0.18       -1.00      1.00 o 
  -8   7   2        0.11       -1.82      2.49 o 
  -7   7   2        1.60       -0.20      2.09 o 
  -6   7   2       61.75       60.61      4.68 o 
  -5   7   2       48.47       59.22      2.87 o 
  -4   7   2      422.12      427.12     13.15 o 
  -3   7   2      159.08      151.16      5.16 o 
  -2   7   2       43.79       37.76      1.80 o 
  -1   7   2      301.81      412.16      9.23 o 
   0   7   2        0.08        1.13      1.27 o 
   1   7   2      503.33      569.30     12.69 o 
   2   7   2      420.84      426.33      8.80 o 
   3   7   2      439.82      465.17      8.37 o 
   4   7   2      112.21       92.22      8.36 o 
   5   7   2        0.09        0.57      1.04 o 
   6   7   2        0.79       -1.45      2.14 o 
   7   7   2       31.46       35.82      3.44 o 
   8   7   2        0.50        1.82      1.38 o 
   9   7   2        7.07        6.09      1.03 o 
  -9   8   2        4.10        6.82      1.33 o 
  -8   8   2        0.37       -1.75      1.79 o 
  -7   8   2       28.01       25.73      3.72 o 
  -6   8   2       67.51       63.41      4.86 o 
  -5   8   2      272.26      278.35      7.21 o 
  -4   8   2      677.12      670.16     17.30 o 
  -3   8   2      170.97      169.34      5.99 o 
  -2   8   2     1932.28     1945.68     14.09 o 
  -1   8   2      536.00      478.16     11.12 o 
   0   8   2     2114.16     2369.88     23.22 o 
   1   8   2     5953.75     6682.38     45.86 o 
   2   8   2     2052.65     2322.41     21.84 o 
   3   8   2      379.50      442.54      9.31 o 
   4   8   2       25.64       22.82      3.18 o 
   5   8   2      511.28      481.50     11.38 o 
   6   8   2      112.24      104.81      5.64 o 
   7   8   2      589.87      618.94     16.81 o 
   8   8   2      284.58      290.32      8.38 o 
  -9   9   2        7.31        9.70      3.17 o 
  -8   9   2        4.06        2.21      1.36 o 
  -7   9   2        4.26        0.67      1.89 o 
  -6   9   2        2.03        1.10      1.44 o 
  -5   9   2        5.82        3.62      1.69 o 
  -4   9   2      145.96      145.61      5.66 o 
  -3   9   2      213.59      223.47      7.31 o 
  -2   9   2      938.01     1016.86     13.44 o 
  -1   9   2     1049.85     1270.19     15.14 o 
   0   9   2      577.80      681.49     11.21 o 
   1   9   2      242.75      294.54      8.28 o 
   2   9   2      406.67      395.08      9.71 o 
   3   9   2        0.19        0.58      0.82 o 
   4   9   2        1.84       -0.57      0.93 o 
   5   9   2       22.58       22.78      2.70 o 
   6   9   2        3.15        2.48      1.61 o 
   7   9   2      127.04      140.16      5.97 o 
   8   9   2        3.24        2.52      1.16 o 
  -8  10   2        7.79        6.87      1.63 o 
  -7  10   2        3.62       -1.33      1.98 o 
  -6  10   2       36.73       35.92      3.72 o 
  -5  10   2        4.59        7.23      1.33 o 
  -4  10   2      170.45      171.44      4.56 o 
  -3  10   2       73.91       65.30      4.24 o 
  -2  10   2       34.53       32.51      3.09 o 
  -1  10   2        7.76        4.47      1.06 o 
   0  10   2      736.45      815.46     13.09 o 
   1  10   2      213.49      270.03      9.94 o 
   2  10   2       65.01       52.59      3.85 o 
   3  10   2      255.60      250.19      5.93 o 
   4  10   2      149.74      143.62      5.33 o 
   5  10   2       24.33       20.94      2.96 o 
   6  10   2       33.86       31.48      2.63 o 
   7  10   2       76.67       74.20      4.10 o 
   8  10   2       25.24       22.03      2.93 o 
  -8  11   2        0.52        0.41      0.71 o 
  -7  11   2        5.83        1.39      3.63 o 
  -6  11   2       79.75       88.81      5.51 o 
  -5  11   2      227.39      232.01     10.52 o 
  -4  11   2      239.12      222.99      5.38 o 
  -3  11   2       67.60       79.49      3.16 o 
  -2  11   2        1.14       -1.19      1.19 o 
  -1  11   2      662.53      666.20     12.47 o 
   0  11   2      675.45      624.52     12.19 o 
   1  11   2       26.23       23.72      2.87 o 
   2  11   2      119.00      136.65      4.89 o 
   3  11   2       65.62       56.38      2.73 o 
   4  11   2       38.12       43.49      2.92 o 
   5  11   2      245.49      256.11      8.41 o 
   6  11   2       28.81       27.08      2.38 o 
   7  11   2       32.06       35.74      2.90 o 
   8  11   2       12.82       11.61      1.93 o 
  -8  12   2       25.29       18.35      1.68 o 
  -7  12   2       52.92       55.43      4.33 o 
  -6  12   2       32.74       28.59      2.63 o 
  -5  12   2        8.84       10.64      1.83 o 
  -4  12   2       57.87       58.90      3.24 o 
  -3  12   2        0.22        0.89      1.08 o 
  -2  12   2        9.03        7.46      1.20 o 
  -1  12   2       18.90       13.87      1.38 o 
   0  12   2        2.56        5.33      1.20 o 
   1  12   2      153.22      179.49      4.78 o 
   2  12   2      114.30      112.63      3.57 o 
   3  12   2      242.30      235.15      6.90 o 
   4  12   2      231.62      229.63      8.14 o 
   5  12   2      109.41      118.44      5.68 o 
   6  12   2       12.91        8.21      1.72 o 
   7  12   2        4.69        9.01      1.88 o 
  -7  13   2       64.61       59.10      3.00 o 
  -6  13   2      211.45      203.69      6.14 o 
  -5  13   2      291.93      321.00      7.50 o 
  -4  13   2       25.41       25.55      2.35 o 
  -3  13   2      171.43      177.16      5.09 o 
  -2  13   2      405.39      392.58      7.66 o 
  -1  13   2       80.60       71.78      2.54 o 
   0  13   2      133.27      145.52      3.63 o 
   1  13   2      301.90      274.51      5.50 o 
   2  13   2      130.30      142.43      4.18 o 
   3  13   2       56.62       49.98      3.37 o 
   4  13   2        0.36        1.03      1.53 o 
   5  13   2      520.49      526.88     15.33 o 
   6  13   2       91.18       85.63      4.56 o 
   7  13   2        0.76        0.85      0.83 o 
  -7  14   2       56.10       49.29      5.43 o 
  -6  14   2        2.35        4.30      1.94 o 
  -5  14   2        1.77        1.64      1.31 o 
  -4  14   2      136.56      131.78      5.04 o 
  -3  14   2       64.15       73.50      4.74 o 
  -2  14   2      944.11      971.86     11.42 o 
  -1  14   2     1259.63     1228.97     11.93 o 
   0  14   2        9.14        8.78      1.16 o 
   1  14   2        0.71        0.34      0.94 o 
   2  14   2        3.45        3.62      0.87 o 
   3  14   2       83.61       81.32      4.63 o 
   4  14   2       37.80       41.57      3.90 o 
   5  14   2      371.21      386.29     12.67 o 
   6  14   2        5.98        8.62      2.91 o 
  -7  15   2       12.32        8.76      2.05 o 
  -6  15   2        3.36        3.67      1.43 o 
  -5  15   2       40.78       40.79      5.67 o 
  -4  15   2        0.00       -0.07      1.59 o 
  -3  15   2       46.98       42.35      3.54 o 
  -2  15   2      277.27      257.98      7.49 o 
  -1  15   2      136.43      163.86      4.45 o 
   0  15   2      448.04      430.42      7.18 o 
   1  15   2      148.61      146.68      4.53 o 
   2  15   2        2.93       -0.34      0.96 o 
   3  15   2       13.64       16.31      2.22 o 
   4  15   2       11.87       13.86      2.62 o 
   5  15   2       21.07       17.10      2.23 o 
   6  15   2        1.16        1.83      1.18 o 
  -6  16   2       11.24       15.49      2.50 o 
  -5  16   2        5.35        4.07      1.78 o 
  -4  16   2        2.40        2.05      1.99 o 
  -3  16   2        8.81        4.34      1.49 o 
  -2  16   2     1418.39     1451.80     17.52 o 
  -1  16   2      119.00      148.71      5.12 o 
   0  16   2       48.93       46.54      3.46 o 
   1  16   2       56.99       62.78      3.76 o 
   2  16   2        7.89        4.43      1.41 o 
   3  16   2       44.72       67.90      4.06 o 
   4  16   2       49.32       37.07      3.79 o 
   5  16   2       75.14       61.16      4.12 o 
   6  16   2        7.69       10.31      2.39 o 
  -6  17   2        1.95        0.67      1.44 o 
  -5  17   2        1.58        1.57      1.38 o 
  -4  17   2        8.35        5.57      1.34 o 
  -3  17   2        2.56        0.33      1.30 o 
  -2  17   2        6.75        6.16      1.90 o 
  -1  17   2       26.72       24.72      2.22 o 
   0  17   2      118.21      120.38      4.53 o 
   1  17   2        3.25        0.56      1.22 o 
   2  17   2       43.00       47.45      3.46 o 
   3  17   2       12.59       12.87      2.25 o 
   4  17   2        3.08        3.66      1.30 o 
   5  17   2        1.09        2.00      1.57 o 
  -5  18   2        1.77        2.29      1.05 o 
  -4  18   2        2.49        3.94      0.98 o 
  -3  18   2       67.45       68.27      4.46 o 
  -2  18   2       35.88       30.51      2.89 o 
  -1  18   2       36.07       31.70      3.24 o 
   0  18   2        3.98        2.84      1.11 o 
   1  18   2        4.33        3.10      1.39 o 
   2  18   2       83.20       82.62      4.23 o 
   3  18   2       55.90       62.73      3.95 o 
   4  18   2       13.39       17.65      2.34 o 
  -4  19   2        1.12       -0.88      0.88 o 
  -3  19   2        3.05        7.55      1.57 o 
  -2  19   2       12.78       16.20      1.97 o 
  -1  19   2       28.90       29.07      2.29 o 
   0  19   2       81.26       81.00      3.21 o 
   1  19   2        4.85        3.23      1.32 o 
   2  19   2       10.09        8.61      1.40 o 
   3  19   2        4.91        6.02      1.23 o 
   4  19   2       12.06        8.15      1.49 o 
  -4  20   2        0.52        2.81      1.17 o 
  -3  20   2        9.60       11.56      1.25 o 
  -2  20   2       50.06       60.35      3.48 o 
  -1  20   2        0.33        0.71      0.81 o 
   0  20   2        0.04        0.02      0.87 o 
   1  20   2        0.87        1.60      1.03 o 
   2  20   2        8.18        9.93      1.47 o 
   3  20   2       11.10       16.34      1.54 o 
  -2  21   2       14.75       13.46      1.59 o 
  -1  21   2        6.82        6.07      2.26 o 
   0  21   2        1.24        4.00      1.22 o 
   1  21   2        6.22        8.36      1.52 o 
   2  21   2        0.07        0.64      0.70 o 
  -9   1   3       44.63       55.46      2.76 o 
  -8   1   3        0.32        1.15      1.03 o 
  -7   1   3        7.38        6.11      2.14 o 
  -6   1   3      210.97      219.96      6.62 o 
  -5   1   3       24.33       23.33      2.13 o 
  -4   1   3     2163.15     2110.71     15.36 o 
  -3   1   3     1013.81     1001.25      6.98 o 
  -1   1   3     4251.29     4176.64     13.84 o 
   0   1   3      350.25      350.64      3.15 o 
   1   1   3       27.34       33.60      0.95 o 
   2   1   3      460.06      463.13      7.55 o 
   3   1   3     4574.26     4657.89     47.43 o 
   4   1   3     3124.04     3155.50     62.77 o 
   5   1   3       45.51       32.11      2.01 o 
   6   1   3        1.28        0.42      0.79 o 
   7   1   3       21.18       18.68      1.70 o 
   8   1   3        0.90        2.38      1.41 o 
  -9   2   3       49.64       54.09      2.90 o 
  -8   2   3        0.01       -1.12      1.12 o 
  -7   2   3       63.16       66.92      4.51 o 
  -6   2   3        3.32       -0.06      1.10 o 
  -5   2   3        3.94        1.86      0.91 o 
  -4   2   3       12.99       21.15      3.05 o 
  -3   2   3      595.49      637.14      6.33 o 
  -2   2   3     6337.51     6122.77     20.78 o 
  -1   2   3        9.98        6.84      0.71 o 
   0   2   3     1590.40     1499.79      8.12 o 
   1   2   3      903.82      856.17      6.30 o 
   2   2   3     2196.99     2153.69     18.68 o 
   3   2   3      218.24      193.79      8.03 o 
   4   2   3      871.25      875.32     19.47 o 
   5   2   3        0.47        0.13      1.32 o 
   6   2   3       13.51        9.87      1.31 o 
   7   2   3       94.75       94.00      4.62 o 
   8   2   3        7.14        8.83      2.11 o 
   9   2   3       58.55       58.04      3.72 o 
  -9   3   3        3.62        3.42      1.02 o 
  -8   3   3       41.19       33.11      2.96 o 
  -7   3   3       72.38       72.60      4.74 o 
  -6   3   3       16.79       16.81      1.91 o 
  -5   3   3       27.59       29.24      4.17 o 
  -4   3   3       78.68       94.84      3.81 o 
  -3   3   3      458.49      423.49      5.98 o 
  -2   3   3      283.35      310.83      4.84 o 
  -1   3   3      331.21      266.77      4.19 o 
   0   3   3      581.21      586.09      4.89 o 
   1   3   3     1692.54     1599.81      8.94 o 
   2   3   3     1217.04     1136.80     14.31 o 
   3   3   3      986.53     1154.98     19.73 o 
   4   3   3      561.91      590.37     17.59 o 
   5   3   3       12.91       13.52      1.44 o 
   6   3   3        9.36        4.22      2.38 o 
   7   3   3        3.76        1.20      1.13 o 
   8   3   3        1.40        2.72      1.25 o 
   9   3   3        5.55        3.77      1.22 o 
  -9   4   3       87.51       97.90      3.93 o 
  -8   4   3       17.34       13.68      2.00 o 
  -7   4   3       52.62       44.40      3.75 o 
  -6   4   3        0.26        0.05      0.97 o 
  -5   4   3       83.32       88.25      7.31 o 
  -4   4   3      477.74      488.76      8.76 o 
  -3   4   3       33.39       43.20      1.88 o 
  -2   4   3     1847.45     1979.07     14.72 o 
  -1   4   3     3735.96     3514.14     16.44 o 
   0   4   3      176.65      186.39      4.44 o 
   1   4   3      104.14       94.16      1.94 o 
   2   4   3    12897.40    12570.92     96.26 o 
   3   4   3       21.42       12.06      1.46 o 
   4   4   3        3.32        9.08      2.32 o 
   5   4   3      249.85      218.59      5.15 o 
   6   4   3       77.56       83.26      3.23 o 
   7   4   3       72.26       84.15      3.52 o 
   8   4   3        9.69       13.56      1.95 o 
   9   4   3       82.98       74.84      4.43 o 
  -9   5   3        0.02       -0.93      0.93 o 
  -8   5   3       12.79        8.47      4.13 o 
  -7   5   3       75.41       82.59      5.02 o 
  -6   5   3      201.36      213.45      6.28 o 
  -5   5   3      223.40      252.03     12.76 o 
  -4   5   3        4.23        4.37      1.13 o 
  -3   5   3       29.92       28.92      1.58 o 
  -2   5   3      264.69      261.12      4.52 o 
  -1   5   3       63.76       61.80      2.45 o 
   0   5   3      851.80      859.65     10.20 o 
   1   5   3      263.17      267.90      4.57 o 
   2   5   3       17.68       19.20      3.72 o 
   3   5   3      271.01      337.34      8.32 o 
   4   5   3      522.44      539.59     19.93 o 
   5   5   3      281.04      268.00      5.75 o 
   6   5   3      133.78      123.60      3.96 o 
   7   5   3        0.50       -0.45      1.07 o 
   8   5   3        1.20        1.08      1.16 o 
   9   5   3        4.32        3.57      1.25 o 
  -9   6   3       19.95       16.75      1.68 o 
  -8   6   3        0.14       -0.98      1.81 o 
  -7   6   3        4.56        6.54      1.89 o 
  -6   6   3       12.78       12.99      2.92 o 
  -5   6   3      451.35      456.24     15.72 o 
  -4   6   3      230.05      213.65      8.92 o 
  -3   6   3       22.19       30.15      1.98 o 
  -2   6   3       29.50       42.89      2.11 o 
  -1   6   3       25.04       22.02      1.68 o 
   0   6   3     7946.05     7941.79     44.02 o 
   1   6   3      174.82      216.97      6.10 o 
   2   6   3       28.03       38.21      3.92 o 
   3   6   3      217.95      228.56      5.73 o 
   4   6   3       42.69       22.98      5.13 o 
   5   6   3       41.81       36.83      2.22 o 
   6   6   3      269.55      262.69      8.28 o 
   7   6   3      220.07      209.57      6.63 o 
   8   6   3        3.85        2.73      1.04 o 
   9   6   3        0.16       -0.93      0.93 o 
  -9   7   3        9.88       10.23      1.29 o 
  -8   7   3        0.17       -2.00      2.00 o 
  -7   7   3        0.59        0.25      3.54 o 
  -6   7   3      413.46      439.67     15.38 o 
  -5   7   3      481.22      466.91     10.00 o 
  -4   7   3       10.86       10.58      2.50 o 
  -3   7   3      358.36      328.26      7.26 o 
  -2   7   3      216.59      231.60      6.58 o 
  -1   7   3      624.78      566.84      8.42 o 
   0   7   3     2386.97     2400.58     18.01 o 
   1   7   3       17.69       44.94      3.90 o 
   2   7   3       12.31        7.83      3.08 o 
   3   7   3     1904.40     1926.21     17.79 o 
   4   7   3       75.69       70.48      5.50 o 
   5   7   3      377.05      337.45      7.52 o 
   6   7   3      667.79      614.42     11.81 o 
   7   7   3      182.98      191.80      6.12 o 
   8   7   3        5.44        4.96      1.57 o 
  -9   8   3        2.26        3.46      1.08 o 
  -8   8   3        0.89       -0.19      1.58 o 
  -7   8   3        7.50        7.14      2.33 o 
  -6   8   3        1.00        0.89      1.33 o 
  -5   8   3       15.89       15.92      1.89 o 
  -4   8   3      174.88      199.02      9.67 o 
  -3   8   3      975.98     1068.78     12.06 o 
  -2   8   3      731.06      741.33     10.00 o 
  -1   8   3        3.40        2.64      0.85 o 
   0   8   3        1.32        0.42      1.24 o 
   1   8   3      100.01      101.35      6.04 o 
   2   8   3      495.61      479.79     18.35 o 
   3   8   3        0.53        2.35      1.12 o 
   4   8   3        4.73        5.52      1.97 o 
   5   8   3       40.76       36.45      2.85 o 
   6   8   3        0.00        0.34      1.22 o 
   7   8   3       65.23       73.76      7.46 o 
   8   8   3       40.74       46.60      3.24 o 
  -9   9   3        3.63        2.68      0.84 o 
  -8   9   3       13.45       14.12      2.39 o 
  -7   9   3        0.24       -2.06      2.06 o 
  -6   9   3      148.07      145.65      7.26 o 
  -5   9   3      234.86      221.74      6.41 o 
  -4   9   3       18.69       16.30      1.57 o 
  -3   9   3      354.84      327.51      9.15 o 
  -2   9   3        7.41        5.24      1.11 o 
  -1   9   3      304.86      327.65      9.30 o 
   0   9   3      257.29      259.07      8.52 o 
   1   9   3        2.10        0.50      1.16 o 
   2   9   3     1213.13     1095.63     16.55 o 
   3   9   3      150.46      151.14      5.59 o 
   4   9   3        0.63        0.69      2.55 o 
   5   9   3      388.32      370.45      8.76 o 
   6   9   3      222.66      248.11     13.75 o 
   7   9   3       89.54       79.15      4.31 o 
   8   9   3        0.30       -0.08      0.77 o 
  -8  10   3       37.96       27.89      2.91 o 
  -7  10   3       19.68       18.69      3.30 o 
  -6  10   3       13.31        8.08      3.44 o 
  -5  10   3       39.90       37.25      2.73 o 
  -4  10   3        9.71        9.83      1.30 o 
  -3  10   3      181.63      210.71      6.65 o 
  -2  10   3      348.41      404.26     10.69 o 
  -1  10   3      154.58      147.77      5.65 o 
   0  10   3     2071.98     2283.32     22.30 o 
   1  10   3      253.89      244.28      8.49 o 
   2  10   3      230.47      195.64      7.43 o 
   3  10   3       41.07       58.94      3.11 o 
   4  10   3      143.04      115.06      4.85 o 
   5  10   3       88.24       91.97      7.54 o 
   6  10   3       47.75       42.78      4.12 o 
   7  10   3        0.14       -0.15      0.98 o 
   8  10   3       11.63        6.51      1.67 o 
  -8  11   3        0.02        0.68      0.85 o 
  -7  11   3       19.44       13.98      2.54 o 
  -6  11   3       15.68       14.36      2.24 o 
  -5  11   3       12.91       15.54      1.84 o 
  -4  11   3       37.92       36.85      2.10 o 
  -3  11   3       11.07       13.96      1.45 o 
  -2  11   3       59.83       58.73      3.32 o 
  -1  11   3      130.97      134.86      5.73 o 
   0  11   3      149.96      153.27      6.81 o 
   1  11   3       52.07       42.82      3.68 o 
   2  11   3       47.25       36.86      2.64 o 
   3  11   3       37.10       35.67      3.41 o 
   4  11   3       20.15       15.82      2.34 o 
   5  11   3       18.86       15.02      2.81 o 
   6  11   3        0.02       -2.78      4.77 o 
   7  11   3        3.54        2.82      1.64 o 
  -8  12   3       27.03       22.09      2.33 o 
  -7  12   3        5.36        2.92      2.95 o 
  -6  12   3       11.16        8.85      1.76 o 
  -5  12   3        5.32        2.93      1.07 o 
  -4  12   3       35.69       37.06      2.61 o 
  -3  12   3      186.20      196.26      5.29 o 
  -2  12   3      222.80      213.70      5.50 o 
  -1  12   3       31.17       35.15      1.95 o 
   0  12   3      126.16      109.84      3.53 o 
   1  12   3      359.76      324.63      6.06 o 
   2  12   3     3806.42     3733.63     25.64 o 
   3  12   3      831.41      763.72     18.14 o 
   4  12   3       16.76       18.01      3.39 o 
   5  12   3       93.80       94.73      4.39 o 
   6  12   3        1.06        2.99      1.69 o 
   7  12   3        9.62       13.29      1.95 o 
  -7  13   3        7.44        6.62      1.91 o 
  -6  13   3        2.75        1.08      1.05 o 
  -5  13   3        9.07        7.09      1.10 o 
  -4  13   3        0.46        2.98      1.34 o 
  -3  13   3       71.95       76.41      3.45 o 
  -2  13   3        5.46        7.43      1.25 o 
  -1  13   3        3.33        2.32      0.97 o 
   0  13   3      234.88      223.27      4.91 o 
   1  13   3       82.87       71.02      3.00 o 
   2  13   3       74.65       82.51      3.27 o 
   3  13   3      492.25      517.81     12.34 o 
   4  13   3       32.49       36.66      3.72 o 
   5  13   3       19.78       17.16      2.46 o 
   6  13   3       11.71       12.03      2.03 o 
   7  13   3        0.62        0.21      0.73 o 
  -7  14   3        4.28        4.08      1.98 o 
  -6  14   3        6.15        5.61      1.75 o 
  -5  14   3       19.12       15.21      1.84 o 
  -4  14   3      120.18      136.64      6.92 o 
  -3  14   3      533.44      575.45     12.54 o 
  -2  14   3      999.77     1017.63     11.77 o 
  -1  14   3       48.08       38.56      2.13 o 
   0  14   3        4.40        1.43      1.22 o 
   1  14   3      503.12      505.84      7.28 o 
   2  14   3       73.03       81.34      3.25 o 
   3  14   3      463.91      444.09     18.55 o 
   4  14   3      130.82      120.21      7.65 o 
   5  14   3        6.33        4.17      1.51 o 
   6  14   3        8.28       10.35      3.19 o 
  -7  15   3        0.19       -1.46      1.46 o 
  -6  15   3        4.41        6.40      1.67 o 
  -5  15   3        6.77       10.98      1.66 o 
  -4  15   3      135.90      142.53      6.91 o 
  -3  15   3      730.28      775.73     16.89 o 
  -2  15   3      755.64      733.97     12.62 o 
  -1  15   3       10.08       11.44      1.36 o 
   0  15   3       96.62       83.96      3.35 o 
   1  15   3       17.66       22.63      2.34 o 
   2  15   3       11.24       15.76      1.99 o 
   3  15   3      228.68      202.76      7.00 o 
   4  15   3      131.19      123.20      9.98 o 
   5  15   3       10.42        9.97      1.73 o 
   6  15   3        3.50        3.19      2.02 o 
  -6  16   3        5.82        8.88      1.55 o 
  -5  16   3        2.36        1.99      1.02 o 
  -4  16   3       72.76       68.85      4.15 o 
  -3  16   3       14.32       14.01      2.42 o 
  -2  16   3       13.25       12.56      1.93 o 
  -1  16   3       13.90       10.60      1.56 o 
   0  16   3       12.33       10.88      1.62 o 
   1  16   3        0.01        0.77      1.30 o 
   2  16   3       73.20       76.24      3.86 o 
   3  16   3        1.45        2.54      1.29 o 
   4  16   3        8.27        3.94      1.33 o 
   5  16   3       51.19       55.12      4.65 o 
   6  16   3        5.07        6.10      1.23 o 
  -6  17   3        1.55       -0.21      1.26 o 
  -5  17   3        3.80        2.57      1.38 o 
  -4  17   3       24.76       22.17      2.25 o 
  -3  17   3        0.16        1.94      1.90 o 
  -2  17   3      196.22      165.36      5.99 o 
  -1  17   3      258.84      263.23      6.55 o 
   0  17   3        0.22        1.47      1.01 o 
   1  17   3        0.26        0.66      1.10 o 
   2  17   3        6.63        5.73      1.51 o 
   3  17   3       52.44       45.82      3.05 o 
   4  17   3       87.99       80.65      4.12 o 
   5  17   3        2.97        3.05      1.01 o 
  -5  18   3       19.50       20.94      2.26 o 
  -4  18   3       40.57       39.22      2.53 o 
  -3  18   3        0.39       -0.23      1.28 o 
  -2  18   3        1.84        1.60      1.30 o 
  -1  18   3       36.27       39.65      2.50 o 
   0  18   3      116.79      116.93      4.29 o 
   1  18   3       10.45       10.36      2.50 o 
   2  18   3       75.58       94.81      4.31 o 
   3  18   3       11.17       17.62      5.30 o 
   4  18   3       15.62       15.15      1.68 o 
   5  18   3        0.89       -0.90      1.03 o 
  -4  19   3        0.21       -0.15      0.64 o 
  -3  19   3        2.13        1.00      1.37 o 
  -2  19   3       22.21       25.95      2.33 o 
  -1  19   3        8.52        4.82      1.09 o 
   0  19   3       45.77       39.41      3.16 o 
   1  19   3        0.50        0.95      0.78 o 
   2  19   3       17.59       20.25      2.28 o 
   3  19   3        6.34        6.49      1.57 o 
   4  19   3        0.14       -0.25      0.76 o 
  -3  20   3       15.83       17.71      1.82 o 
  -2  20   3       48.73       48.98      4.65 o 
  -1  20   3        3.12        1.77      1.10 o 
   0  20   3       10.58       13.14      1.52 o 
   1  20   3        1.54        2.26      0.98 o 
   2  20   3       16.89       14.10      2.12 o 
   3  20   3        2.25        4.19      0.82 o 
  -2  21   3        1.76        2.41      0.98 o 
  -1  21   3        0.98        5.71      2.01 o 
   0  21   3       25.03       25.97      2.65 o 
   1  21   3       25.49       26.06      2.12 o 
  -9   0   4       63.05       71.09      3.86 o 
  -8   0   4        2.41        2.46      1.88 o 
  -7   0   4        8.95        5.57      1.90 o 
  -6   0   4       16.05        9.83      1.80 o 
  -5   0   4     2364.63     2435.87     27.21 o 
  -4   0   4     8450.73     8771.87     53.14 o 
  -3   0   4       12.45       17.72      1.64 o 
  -2   0   4      196.35      198.08      5.64 o 
  -1   0   4      220.64      234.28      5.58 o 
   0   0   4     9829.88     9995.79    167.93 o 
   1   0   4     1820.98     1746.34     48.10 o 
   2   0   4      824.47      732.39     14.06 o 
   3   0   4     2982.13     2919.41     56.11 o 
   4   0   4     1025.71     1044.83     38.95 o 
   5   0   4       55.82       66.96      3.50 o 
   6   0   4     1822.87     1789.07     20.81 o 
   7   0   4      462.30      539.12     17.60 o 
   8   0   4        1.41        2.87      1.20 o 
  -9   1   4        0.25       -0.65      0.65 o 
  -8   1   4        3.75        4.02      1.05 o 
  -7   1   4        6.00        9.68      1.50 o 
  -6   1   4        6.58        8.48      1.17 o 
  -5   1   4       69.90       81.35      4.17 o 
  -4   1   4     2782.87     2831.38     18.97 o 
  -3   1   4      437.23      441.42      5.86 o 
  -2   1   4       57.44       68.31      1.98 o 
  -1   1   4      468.72      498.39      5.12 o 
   0   1   4     2518.36     2459.25     14.06 o 
   1   1   4        0.45        0.52      0.34 o 
   2   1   4     1693.53     1784.87     16.92 o 
   3   1   4     1102.29     1088.35     24.26 o 
   4   1   4      335.29      327.38     12.44 o 
   5   1   4       55.97       56.75      2.44 o 
   6   1   4        5.42        8.43      1.35 o 
   7   1   4       50.70       52.50      2.76 o 
   8   1   4        4.09        4.56      1.28 o 
  -9   2   4       37.83       38.98      2.16 o 
  -8   2   4        2.23        1.78      1.30 o 
  -7   2   4       35.98       36.51      4.34 o 
  -6   2   4       46.07       44.93      2.72 o 
  -5   2   4       75.70       74.00      3.93 o 
  -4   2   4     2408.33     2535.88     20.90 o 
  -3   2   4      934.37      946.79      7.75 o 
  -2   2   4     1865.63     1839.20     11.02 o 
  -1   2   4        1.37        2.24      0.59 o 
   0   2   4       65.18       60.50      1.59 o 
   1   2   4      247.86      204.85      2.86 o 
   2   2   4      859.29      959.08     14.27 o 
   3   2   4      396.48      390.90     14.70 o 
   4   2   4      272.75      263.30     11.28 o 
   5   2   4       11.44        7.84      0.94 o 
   6   2   4      347.28      353.48      6.24 o 
   7   2   4      116.70      120.81      4.62 o 
   8   2   4       29.69       35.61      2.58 o 
  -9   3   4        0.76        0.71      0.90 o 
  -8   3   4       76.04       78.57      4.58 o 
  -7   3   4       25.53       18.25      2.52 o 
  -6   3   4       21.02       16.15      1.78 o 
  -5   3   4       22.04       27.91      2.47 o 
  -4   3   4     1580.15     1625.26     16.88 o 
  -3   3   4        0.71        1.49      0.78 o 
  -2   3   4     2748.82     2642.29     18.87 o 
  -1   3   4      176.90      196.31      3.45 o 
   0   3   4     1456.58     1491.87      9.72 o 
   1   3   4     1799.79     1606.14      8.93 o 
   2   3   4      443.45      465.25      9.20 o 
   3   3   4      696.58      745.24     16.83 o 
   4   3   4      146.86      150.11     13.52 o 
   5   3   4      174.08      160.09      4.34 o 
   6   3   4       92.98       98.03      3.81 o 
   7   3   4      304.90      316.26      7.30 o 
   8   3   4        1.47        1.04      1.19 o 
  -9   4   4       15.50       10.63      1.47 o 
  -8   4   4        2.93        4.84      1.58 o 
  -7   4   4        5.62        3.09      1.50 o 
  -6   4   4        5.47        4.07      1.01 o 
  -5   4   4       30.26       34.77      3.69 o 
  -4   4   4        9.42        6.48      1.65 o 
  -3   4   4      334.15      350.00      6.20 o 
  -2   4   4      278.84      319.40      6.54 o 
  -1   4   4      148.78      131.23      3.88 o 
   0   4   4     1533.50     1562.49     11.18 o 
   1   4   4     1817.81     1858.01     11.61 o 
   2   4   4     1608.16     1664.11     23.48 o 
   3   4   4       17.71       23.57      3.31 o 
   4   4   4       13.97       13.70      2.96 o 
   5   4   4        3.44        1.68      2.02 o 
   6   4   4        1.58        1.28      0.95 o 
   7   4   4        0.13        0.62      1.07 o 
   8   4   4        0.09       -0.07      1.07 o 
  -9   5   4        6.30        4.31      1.08 o 
  -8   5   4       45.20       47.24      4.56 o 
  -7   5   4       58.59       54.07      4.17 o 
  -6   5   4      235.04      225.67      6.28 o 
  -5   5   4       24.87       26.79      2.44 o 
  -4   5   4      250.27      292.11      7.35 o 
  -3   5   4      104.40       94.14      3.43 o 
  -2   5   4     2671.89     2764.20     42.35 o 
  -1   5   4     1615.88     1580.93     15.15 o 
   0   5   4       59.43       84.52      2.79 o 
   1   5   4      140.13      141.80      2.99 o 
   2   5   4      175.63      220.72      7.07 o 
   3   5   4     1181.38     1174.67     21.86 o 
   4   5   4      493.90      476.36     19.82 o 
   5   5   4      804.41      776.04     12.32 o 
   6   5   4      231.55      204.63      6.88 o 
   7   5   4        9.17        5.31      1.41 o 
   8   5   4        0.03       -0.46      1.02 o 
  -9   6   4        0.05       -0.91      0.91 o 
  -8   6   4        0.49        0.14      2.98 o 
  -7   6   4        2.06        0.54      1.49 o 
  -6   6   4      305.06      301.30      7.33 o 
  -5   6   4      190.85      197.53      8.86 o 
  -4   6   4        5.46        4.41      1.03 o 
  -3   6   4      124.94      109.29      5.20 o 
  -2   6   4       49.65       69.19      3.41 o 
  -1   6   4     1409.14     1531.52     13.71 o 
   0   6   4     1641.19     1773.50     16.90 o 
   1   6   4       51.31       49.43      4.01 o 
   2   6   4       56.23       77.23      5.16 o 
   3   6   4      448.14      410.35     10.36 o 
   4   6   4      422.57      416.81     12.99 o 
   5   6   4      414.53      379.36      8.04 o 
   6   6   4      101.99      101.08      4.40 o 
   7   6   4       37.49       36.89      2.83 o 
   8   6   4        8.58        7.18      1.28 o 
  -9   7   4        2.36        1.21      0.78 o 
  -8   7   4        1.92        4.02      1.97 o 
  -7   7   4       30.03       31.69      4.30 o 
  -6   7   4      108.47      117.06      5.76 o 
  -5   7   4       20.85       16.20      1.88 o 
  -4   7   4       68.17       79.41      5.88 o 
  -3   7   4      505.80      577.35      9.22 o 
  -2   7   4      147.35      141.00      5.07 o 
  -1   7   4      402.32      428.56      7.72 o 
   0   7   4        0.40        0.07      0.98 o 
   1   7   4      589.80      699.16     21.62 o 
   2   7   4      334.38      311.21     10.70 o 
   3   7   4        1.38        1.07      1.03 o 
   4   7   4       15.52        9.79      2.97 o 
   5   7   4      556.46      549.59      9.66 o 
   6   7   4       39.55       45.53      2.97 o 
   7   7   4      157.89      159.67      5.74 o 
   8   7   4       13.04       11.20      1.78 o 
  -9   8   4        0.40       -0.44      0.68 o 
  -8   8   4       27.37       32.59      3.60 o 
  -7   8   4        0.75        0.37      2.90 o 
  -6   8   4       29.10       28.69      5.22 o 
  -5   8   4      118.30      114.14      4.64 o 
  -4   8   4      242.02      254.47     10.47 o 
  -3   8   4      739.74      731.73     10.77 o 
  -2   8   4        2.64        6.72      1.62 o 
  -1   8   4      889.14     1058.41     12.94 o 
   0   8   4     2395.63     2647.72     23.42 o 
   1   8   4        6.13       29.55      3.56 o 
   2   8   4       39.34       21.49      3.11 o 
   3   8   4      470.84      513.32     20.21 o 
   4   8   4       30.63       30.21      3.41 o 
   5   8   4      439.88      410.11     13.85 o 
   6   8   4      816.77      784.50     14.89 o 
   7   8   4       48.27       57.57      3.13 o 
   8   8   4        0.17        0.61      0.84 o 
  -9   9   4        2.77        1.55      1.84 o 
  -8   9   4        5.04        3.20      1.56 o 
  -7   9   4        0.20        0.49      1.84 o 
  -6   9   4       89.55       81.24      6.60 o 
  -5   9   4        4.62        4.22      1.54 o 
  -4   9   4      551.98      569.81      9.12 o 
  -3   9   4      678.79      754.14     10.28 o 
  -2   9   4      100.60      136.83      5.62 o 
  -1   9   4      774.45      833.92     12.20 o 
   0   9   4       13.74        6.69      2.06 o 
   1   9   4       60.03       60.10      5.13 o 
   2   9   4       14.88       13.93      2.06 o 
   3   9   4        4.14        5.33      2.46 o 
   4   9   4       55.97       53.74      4.13 o 
   5   9   4      440.33      431.80     16.91 o 
   6   9   4       21.73       26.02      2.38 o 
   7   9   4       62.47       58.34      3.47 o 
   8   9   4       31.33       28.78      3.11 o 
  -8  10   4        6.54        7.81      1.83 o 
  -7  10   4        5.68        6.23      2.22 o 
  -6  10   4        0.86        2.52      1.43 o 
  -5  10   4       13.54       17.86      1.62 o 
  -4  10   4        6.58        5.10      1.37 o 
  -3  10   4       89.87       87.96      3.31 o 
  -2  10   4      110.96      130.46      5.01 o 
  -1  10   4      107.34      113.36      6.01 o 
   0  10   4       31.19       35.41      4.17 o 
   1  10   4      276.86      275.24      9.02 o 
   2  10   4      380.87      418.78      8.48 o 
   3  10   4       46.01       44.11      4.15 o 
   4  10   4       10.00        6.25      1.50 o 
   5  10   4       29.11       24.57      3.59 o 
   6  10   4       96.13       89.73      4.57 o 
   7  10   4        0.10       -0.12      1.18 o 
   8  10   4       11.71        9.06      1.57 o 
  -8  11   4      101.09      104.54      4.86 o 
  -7  11   4       39.82       42.65      4.22 o 
  -6  11   4      103.46      102.43      7.01 o 
  -5  11   4        5.18        6.02      1.51 o 
  -4  11   4      112.91      117.06      4.00 o 
  -3  11   4       30.50       32.92      2.22 o 
  -2  11   4      481.99      489.61      9.09 o 
  -1  11   4      158.38      181.80      7.43 o 
   0  11   4      208.43      184.34      7.65 o 
   1  11   4       12.24        9.37      1.48 o 
   2  11   4      744.51      773.22     12.07 o 
   3  11   4      985.75      935.19     18.44 o 
   4  11   4       37.14       37.19      2.76 o 
   5  11   4      180.17      169.95      8.60 o 
   6  11   4        4.73        2.19      1.62 o 
   7  11   4       85.73       85.84      8.89 o 
  -8  12   4        4.17        3.35      0.82 o 
  -7  12   4        0.59       -0.28      1.59 o 
  -6  12   4       16.26       17.64      2.36 o 
  -5  12   4        0.01        1.52      1.22 o 
  -4  12   4        3.87        2.21      1.21 o 
  -3  12   4       25.53       26.09      1.89 o 
  -2  12   4       38.11       37.01      2.37 o 
  -1  12   4       30.57       37.23      2.09 o 
   0  12   4       29.15       29.71      1.78 o 
   1  12   4      166.84      158.67      4.37 o 
   2  12   4      175.57      175.36      5.39 o 
   3  12   4       98.07      101.65      5.60 o 
   4  12   4       10.98       11.46      2.77 o 
   5  12   4       12.08       11.08      1.68 o 
   6  12   4       22.75       22.96      2.82 o 
   7  12   4        2.19        3.09      1.48 o 
  -7  13   4       88.92       95.31      9.31 o 
  -6  13   4        1.25        0.27      1.04 o 
  -5  13   4       95.01      102.38      4.24 o 
  -4  13   4      621.44      650.29     15.00 o 
  -3  13   4      535.45      543.96      9.37 o 
  -2  13   4        2.67        2.63      1.01 o 
  -1  13   4      130.70      133.80      4.05 o 
   0  13   4        2.68       -0.36      0.73 o 
   1  13   4      130.01      118.31      3.90 o 
   2  13   4      194.13      229.71      6.29 o 
   3  13   4     2083.59     1977.48     44.15 o 
   4  13   4      131.60      141.30      6.81 o 
   5  13   4       11.15       13.75      2.48 o 
   6  13   4        5.98        6.64      1.45 o 
   7  13   4       32.31       30.60      3.80 o 
  -7  14   4        0.73        0.02      1.61 o 
  -6  14   4       23.01       24.11      3.17 o 
  -5  14   4        0.51        1.00      1.40 o 
  -4  14   4      240.15      261.56      8.37 o 
  -3  14   4      624.40      663.77     13.58 o 
  -2  14   4      141.10      123.39      4.37 o 
  -1  14   4       46.48       34.07      2.15 o 
   0  14   4       17.10       16.67      1.57 o 
   1  14   4       12.41       11.57      1.31 o 
   2  14   4      210.39      211.54      7.44 o 
   3  14   4      243.92      232.04      9.11 o 
   4  14   4       38.33       46.55      4.49 o 
   5  14   4       24.20       24.27      4.34 o 
   6  14   4       50.85       55.90      3.98 o 
  -7  15   4       21.53       22.55      2.98 o 
  -6  15   4        0.12        1.04      1.07 o 
  -5  15   4       22.55       21.00      2.40 o 
  -4  15   4      228.79      227.51      7.63 o 
  -3  15   4       77.10       83.97      4.98 o 
  -2  15   4      414.56      419.63     10.49 o 
  -1  15   4       32.95       29.45      2.20 o 
   0  15   4        5.79        1.18      0.99 o 
   1  15   4        0.31       -0.17      0.94 o 
   2  15   4      236.51      229.59      7.69 o 
   3  15   4       70.38       56.56      4.54 o 
   4  15   4       45.34       35.18      3.28 o 
   5  15   4        0.00        2.13      2.26 o 
   6  15   4        0.00        1.20      1.51 o 
  -6  16   4        0.04        0.71      1.25 o 
  -5  16   4       56.88       63.46      3.24 o 
  -4  16   4      194.56      194.36      7.60 o 
  -3  16   4       15.67       21.40      2.76 o 
  -2  16   4        6.17        5.87      1.46 o 
  -1  16   4       13.51       14.82      1.81 o 
   0  16   4      101.70      109.72      4.37 o 
   1  16   4      154.13      168.40      6.64 o 
   2  16   4        0.39        0.26      1.30 o 
   3  16   4       21.41       14.89      2.44 o 
   4  16   4        3.18        0.95      1.68 o 
   5  16   4        0.57        1.05      0.89 o 
  -6  17   4        0.57       -0.76      1.00 o 
  -5  17   4        0.42        0.44      0.69 o 
  -4  17   4        8.19       10.62      1.77 o 
  -3  17   4       51.19       45.24      4.31 o 
  -2  17   4       81.64       85.29      4.15 o 
  -1  17   4       31.66       28.36      2.27 o 
   0  17   4       31.10       47.51      2.56 o 
   1  17   4        0.54        0.30      1.44 o 
   2  17   4        0.24        1.47      1.62 o 
   3  17   4       18.91       19.17      2.44 o 
   4  17   4        1.38        1.38      0.96 o 
   5  17   4       11.04       11.54      1.70 o 
  -5  18   4       22.46       22.60      2.43 o 
  -4  18   4        2.31        0.00      0.93 o 
  -3  18   4        6.87        8.52      1.90 o 
  -2  18   4       10.45       15.91      2.19 o 
  -1  18   4       25.84       27.58      2.06 o 
   0  18   4       43.19       38.33      3.05 o 
   1  18   4        8.91       10.45      1.56 o 
   2  18   4       38.04       45.23      3.51 o 
   3  18   4        1.12        1.34      1.30 o 
   4  18   4       22.66       22.67      1.74 o 
  -4  19   4       17.42       14.58      1.26 o 
  -3  19   4        0.31        1.20      0.85 o 
  -2  19   4       89.52       95.42      5.12 o 
  -1  19   4       18.46       15.67      1.56 o 
   0  19   4       11.95       11.18      1.61 o 
   1  19   4       60.68       62.91      2.83 o 
   2  19   4        1.27        1.75      0.92 o 
   3  19   4        9.98        8.83      1.26 o 
  -3  20   4        1.13        0.08      0.76 o 
  -2  20   4        0.21        0.21      0.87 o 
  -1  20   4        0.12       -0.01      0.76 o 
   0  20   4        0.01       -0.41      0.78 o 
   1  20   4       31.53       40.21      2.35 o 
   2  20   4        4.39        4.45      1.28 o 
  -1  21   4       59.29       61.66      3.99 o 
  -9   1   5        5.82        3.32      0.79 o 
  -8   1   5       11.36        8.84      1.91 o 
  -7   1   5       31.74       34.37      2.85 o 
  -6   1   5      440.80      412.83      8.06 o 
  -5   1   5      316.28      302.92      7.20 o 
  -4   1   5    18012.73    18596.02     87.37 o 
  -3   1   5      141.18      149.72      3.76 o 
  -2   1   5     1136.63     1186.55     11.52 o 
  -1   1   5      467.48      424.28      6.53 o 
   0   1   5       86.71       74.68      1.89 o 
   1   1   5     4108.05     4194.30     16.20 o 
   2   1   5     8069.99     8236.56     40.48 o 
   3   1   5      104.65      136.12      9.18 o 
   4   1   5       47.09       28.33      4.02 o 
   5   1   5       16.80       19.61      1.54 o 
   6   1   5      172.89      196.60      5.27 o 
   7   1   5     1364.24     1424.72     13.41 o 
   8   1   5       95.26      113.19      4.74 o 
  -9   2   5        0.40       -0.56      0.75 o 
  -8   2   5        0.14        1.20      1.38 o 
  -7   2   5        6.15        4.22      1.56 o 
  -6   2   5       96.87      102.83      4.73 o 
  -5   2   5        0.89        3.00      1.18 o 
  -4   2   5      406.42      384.40      6.40 o 
  -3   2   5        2.05        1.60      0.80 o 
  -2   2   5       56.17       48.55      2.07 o 
  -1   2   5       57.32       46.31      1.88 o 
   0   2   5     2244.52     2350.12     24.04 o 
   1   2   5     1361.17     1354.26      8.25 o 
   2   2   5       45.80       41.58      3.04 o 
   3   2   5        8.03       12.32      3.13 o 
   4   2   5      283.13      295.28     12.51 o 
   5   2   5      366.22      343.96      6.33 o 
   6   2   5        0.27        0.90      1.34 o 
   7   2   5       82.48       95.40      3.85 o 
   8   2   5        0.26       -0.19      1.20 o 
  -9   3   5       29.05       23.36      2.01 o 
  -8   3   5        0.39       -0.47      1.34 o 
  -7   3   5       12.49       10.12      2.14 o 
  -6   3   5       44.93       49.55      3.34 o 
  -5   3   5      102.85      111.92      4.04 o 
  -4   3   5        3.50        5.30      1.09 o 
  -3   3   5        0.27        1.31      0.85 o 
  -2   3   5      688.08      721.41      8.70 o 
  -1   3   5      276.73      270.89      4.50 o 
   0   3   5     2043.18     2027.47     12.43 o 
   1   3   5     1773.11     1994.12     13.55 o 
   2   3   5     1166.31     1334.75     18.07 o 
   3   3   5      413.97      447.18     15.87 o 
   4   3   5       21.58       19.40      3.40 o 
   5   3   5        9.00       10.32      1.30 o 
   6   3   5       62.81       65.34      3.52 o 
   7   3   5       36.82       32.94      2.76 o 
   8   3   5        1.91        1.82      1.17 o 
  -9   4   5        0.66       -0.08      0.84 o 
  -8   4   5        0.32        3.75      1.65 o 
  -7   4   5        7.16       13.90      2.53 o 
  -6   4   5      150.73      131.53      5.45 o 
  -5   4   5        0.20       -0.19      0.99 o 
  -4   4   5      523.05      518.97      8.54 o 
  -3   4   5       66.50       67.76      3.00 o 
  -2   4   5       21.19       22.65      1.75 o 
  -1   4   5      424.93      460.26      6.06 o 
   0   4   5     5309.88     5406.54     22.72 o 
   1   4   5      588.44      489.83      5.06 o 
   2   4   5      240.86      287.34      8.09 o 
   3   4   5      838.22      784.78     18.51 o 
   4   4   5      166.16      166.17      7.31 o 
   5   4   5      253.54      261.70      5.81 o 
   6   4   5       11.68       10.57      1.59 o 
   7   4   5      159.25      162.44      5.71 o 
   8   4   5        1.68        0.89      2.37 o 
  -9   5   5       41.69       41.94      2.60 o 
  -8   5   5       36.60       40.34      4.17 o 
  -7   5   5       25.68       33.45      3.49 o 
  -6   5   5        4.78        2.26      1.09 o 
  -5   5   5        0.14       -1.32      1.32 o 
  -4   5   5      117.30      124.02      4.29 o 
  -3   5   5       19.42       22.60      2.29 o 
  -2   5   5      250.55      251.63      6.30 o 
  -1   5   5      520.90      512.95      8.51 o 
   0   5   5       22.27       14.13      1.38 o 
   1   5   5     1711.25     2061.23     18.45 o 
   2   5   5     1401.23     1504.10     18.85 o 
   3   5   5      417.59      431.42     13.90 o 
   4   5   5      361.22      337.22      6.64 o 
   5   5   5       94.48       97.42      4.18 o 
   6   5   5       29.33       23.72      2.20 o 
   7   5   5       32.80       28.63      2.98 o 
   8   5   5        8.29        9.32      1.70 o 
  -9   6   5        0.10       -0.31      0.77 o 
  -8   6   5        0.11        1.77      1.78 o 
  -7   6   5       14.15       14.03      2.39 o 
  -6   6   5       49.74       44.71      2.94 o 
  -5   6   5        2.95        2.74      0.95 o 
  -4   6   5        0.35        0.51      0.74 o 
  -3   6   5       42.25       32.41      2.93 o 
  -2   6   5     1967.68     1953.29     18.15 o 
  -1   6   5      105.84      118.05      3.82 o 
   0   6   5      183.13      204.15      4.86 o 
   1   6   5       11.96       12.52      1.83 o 
   2   6   5       32.66       19.73      2.97 o 
   3   6   5      649.47      657.72     22.86 o 
   4   6   5       40.56       50.35      2.87 o 
   5   6   5       16.61       16.19      2.03 o 
   6   6   5       22.39       20.98      2.06 o 
   7   6   5       32.99       36.89      2.64 o 
   8   6   5        1.69        0.50      0.82 o 
  -9   7   5        2.20        0.84      0.74 o 
  -8   7   5       66.62       69.56      5.29 o 
  -7   7   5      193.66      191.50      9.80 o 
  -6   7   5       40.25       42.31      2.93 o 
  -5   7   5       96.85       87.22      3.30 o 
  -4   7   5      479.26      480.03     10.13 o 
  -3   7   5       68.55       73.54      3.54 o 
  -2   7   5     2267.05     2311.60     22.34 o 
  -1   7   5      259.08      329.78      7.85 o 
   0   7   5        3.63        3.24      1.83 o 
   1   7   5     2791.01     2864.65     66.11 o 
   2   7   5      520.38      473.88     15.81 o 
   3   7   5      113.50      110.83     10.30 o 
   4   7   5     1823.87     1763.42     48.97 o 
   5   7   5     1849.49     1876.87     24.38 o 
   6   7   5      149.98      162.89      6.46 o 
   7   7   5        2.21        2.51      1.02 o 
   8   7   5       14.73       13.42      2.38 o 
  -9   8   5        0.35       -0.53      0.59 o 
  -8   8   5        0.04        1.40      1.63 o 
  -7   8   5        0.26        0.66      1.78 o 
  -6   8   5       22.59       20.90      3.62 o 
  -5   8   5       93.52       99.60      3.92 o 
  -4   8   5       71.40       76.14      3.36 o 
  -3   8   5       25.19       21.51      2.04 o 
  -2   8   5       16.78       14.16      2.85 o 
  -1   8   5        0.23        0.10      0.93 o 
   0   8   5      323.94      313.98      8.48 o 
   1   8   5        4.50        3.97      1.85 o 
   2   8   5       14.06       17.13      2.79 o 
   3   8   5       82.04       80.69      3.76 o 
   4   8   5       36.55       33.73      3.27 o 
   5   8   5      125.89      123.62      4.97 o 
   6   8   5       27.20       28.38      2.52 o 
   7   8   5       13.85       12.99      1.65 o 
   8   8   5        2.47        1.75      1.22 o 
  -9   9   5        0.07        0.77      0.83 o 
  -8   9   5       24.25       19.49      2.73 o 
  -7   9   5      168.11      189.24      9.36 o 
  -6   9   5      105.15       98.94      7.33 o 
  -5   9   5       18.22       16.70      1.72 o 
  -4   9   5        0.59        2.03      0.97 o 
  -3   9   5      633.64      648.61     12.06 o 
  -2   9   5      715.79      731.77     13.60 o 
  -1   9   5      645.56      689.54     19.00 o 
   0   9   5      311.33      244.25     10.31 o 
   1   9   5      482.45      445.50     14.42 o 
   2   9   5       93.43       71.27      6.00 o 
   3   9   5       55.98       52.49      3.20 o 
   4   9   5      843.85      805.65     13.08 o 
   5   9   5      522.81      529.59     21.85 o 
   6   9   5        6.84        3.95      1.26 o 
   7   9   5        4.76        8.39      1.36 o 
   8   9   5        2.82        2.73      1.02 o 
  -8  10   5        1.29        1.26      1.37 o 
  -7  10   5        0.61        0.27      1.74 o 
  -6  10   5        3.28        1.88      1.49 o 
  -5  10   5       85.54       85.66      3.62 o 
  -4  10   5      126.84      127.15      4.68 o 
  -3  10   5       41.37       45.88      2.14 o 
  -2  10   5     1043.72     1025.41     13.17 o 
  -1  10   5      115.58      120.83     10.11 o 
   0  10   5       11.75        7.58      2.28 o 
   1  10   5      544.46      547.44     11.12 o 
   2  10   5        0.53       -1.24      1.24 o 
   3  10   5      358.53      322.33      7.95 o 
   4  10   5       45.19       39.60      3.19 o 
   5  10   5        4.76        3.42      4.50 o 
   6  10   5       67.43       57.90      5.97 o 
   7  10   5       27.25       29.68      2.93 o 
  -8  11   5        2.79        2.34      1.18 o 
  -7  11   5        2.88        3.39      1.51 o 
  -6  11   5        1.97        1.00      1.43 o 
  -5  11   5       43.65       44.68      3.01 o 
  -4  11   5        1.89        1.30      1.00 o 
  -3  11   5        0.70        1.10      0.78 o 
  -2  11   5       58.97       61.25      2.61 o 
  -1  11   5      108.41       91.62      3.45 o 
   0  11   5       12.83       13.76      1.61 o 
   1  11   5       92.06       85.43      3.11 o 
   2  11   5        6.91       10.38      2.41 o 
   3  11   5       29.29       31.76      2.93 o 
   4  11   5        4.87        9.10      2.18 o 
   5  11   5        3.60        1.95      1.76 o 
   6  11   5       45.14       43.83      3.41 o 
   7  11   5        1.67        3.30      1.20 o 
  -8  12   5        9.26        5.63      0.82 o 
  -7  12   5       10.21        9.97      2.00 o 
  -6  12   5        8.94        4.36      2.05 o 
  -5  12   5        3.78        8.02      1.57 o 
  -4  12   5      121.61      128.53      5.88 o 
  -3  12   5       39.01       34.42      2.30 o 
  -2  12   5       48.56       52.95      2.52 o 
  -1  12   5      976.52      968.81     10.71 o 
   0  12   5     1346.73     1372.37     12.94 o 
   1  12   5      260.53      232.13      5.35 o 
   2  12   5      172.68      177.57      6.09 o 
   3  12   5      144.18      148.42      6.69 o 
   4  12   5      276.51      284.13      9.50 o 
   5  12   5       11.32        8.96      2.09 o 
   6  12   5        0.90        0.94      0.98 o 
   7  12   5       28.43       25.43      3.49 o 
  -7  13   5        7.04        8.08      1.61 o 
  -6  13   5        1.47        1.97      1.30 o 
  -5  13   5       58.37       58.20      3.39 o 
  -4  13   5       44.85       50.72      6.53 o 
  -3  13   5       56.46       47.90      2.69 o 
  -2  13   5      123.36      120.33      3.89 o 
  -1  13   5       43.85       42.10      2.75 o 
   0  13   5      478.74      493.85      7.83 o 
   1  13   5      792.26      810.79     15.67 o 
   2  13   5       94.38       94.36      4.06 o 
   3  13   5      284.78      296.15     10.27 o 
   4  13   5        9.72        6.84      2.06 o 
   5  13   5       17.62       20.37      5.30 o 
   6  13   5       24.11       22.03      2.63 o 
  -7  14   5        4.89        4.34      1.97 o 
  -6  14   5        0.53        1.26      1.87 o 
  -5  14   5        7.72        9.39      1.76 o 
  -4  14   5       89.56      105.62      6.67 o 
  -3  14   5       17.93       20.60      3.14 o 
  -2  14   5        2.34       -1.84      1.84 o 
  -1  14   5      175.61      174.98      4.80 o 
   0  14   5      210.24      223.42      5.38 o 
   1  14   5       36.29       33.45      3.15 o 
   2  14   5        1.77        2.90      1.48 o 
   3  14   5       14.32       17.27      2.84 o 
   4  14   5       19.25       16.45      2.48 o 
   5  14   5       31.82       33.90      4.60 o 
   6  14   5       13.66       14.20      1.89 o 
  -7  15   5        4.76        5.92      1.70 o 
  -6  15   5        6.58        9.51      2.25 o 
  -5  15   5      199.37      208.00      6.30 o 
  -4  15   5      608.61      637.88     12.39 o 
  -3  15   5       12.12       11.77      2.50 o 
  -2  15   5        2.16        0.83      0.91 o 
  -1  15   5        5.22        3.48      1.15 o 
   0  15   5        0.37       -1.00      1.06 o 
   1  15   5      393.34      352.49      8.61 o 
   2  15   5      559.90      515.32     13.52 o 
   3  15   5       65.04       59.60      5.61 o 
   4  15   5       10.95       12.95      2.05 o 
   5  15   5       24.79       25.57      4.28 o 
   6  15   5        0.92        0.33      1.19 o 
  -6  16   5       21.42       20.31      2.02 o 
  -5  16   5        0.03        0.54      0.92 o 
  -4  16   5        0.08        1.14      1.30 o 
  -3  16   5        4.40        2.59      1.67 o 
  -2  16   5       19.62       17.35      2.40 o 
  -1  16   5        8.97        8.50      1.42 o 
   0  16   5       19.19       16.05      1.78 o 
   1  16   5       26.54       26.02      2.38 o 
   2  16   5       31.38       25.22      2.53 o 
   3  16   5       56.84       57.33      4.10 o 
   4  16   5        8.61        6.66      1.57 o 
   5  16   5        7.44       10.92      1.87 o 
  -5  17   5        3.79        4.80      1.08 o 
  -4  17   5      306.03      282.88      7.02 o 
  -3  17   5       56.54       51.76      3.91 o 
  -2  17   5        3.41        2.65      1.24 o 
  -1  17   5        9.35       10.99      1.69 o 
   0  17   5       38.63       33.77      2.62 o 
   1  17   5        0.01       -0.14      1.32 o 
   2  17   5       86.45       83.89      4.08 o 
   3  17   5        5.85        4.38      1.48 o 
   4  17   5        0.08        1.31      0.79 o 
  -5  18   5        1.20        0.90      1.04 o 
  -4  18   5        1.78        2.28      0.97 o 
  -3  18   5       10.41       10.18      1.70 o 
  -2  18   5       54.82       51.95      3.21 o 
  -1  18   5        8.90        7.87      1.24 o 
   0  18   5       15.08       22.18      2.33 o 
   1  18   5       22.46       21.81      1.88 o 
   2  18   5        1.51        0.83      1.12 o 
   3  18   5       10.81       12.41      2.07 o 
   4  18   5        8.32        7.12      1.30 o 
  -4  19   5        2.04        2.93      1.10 o 
  -3  19   5       11.09        8.18      1.20 o 
  -2  19   5        9.33        8.09      1.52 o 
  -1  19   5        0.52       -0.74      0.74 o 
   0  19   5        1.13        2.83      1.16 o 
   1  19   5       26.35       30.55      1.80 o 
   2  19   5        4.12        3.26      1.04 o 
   3  19   5       19.08       20.10      1.64 o 
  -3  20   5        6.05        6.74      0.97 o 
  -2  20   5        4.65        3.68      0.90 o 
  -1  20   5        1.74        1.16      1.03 o 
   0  20   5       34.55       34.97      1.91 o 
   1  20   5       16.36       21.86      2.22 o 
   2  20   5        5.14        6.98      1.90 o 
  -9   0   6        1.52        2.22      1.61 o 
  -8   0   6        0.31       -0.89      1.56 o 
  -7   0   6      351.30      386.47     13.14 o 
  -6   0   6       73.85       57.55      5.08 o 
  -5   0   6       10.24       13.29      2.02 o 
  -4   0   6       68.37       69.59      8.15 o 
  -3   0   6      576.30      620.81     15.30 o 
  -2   0   6     1584.04     1677.74     15.98 o 
  -1   0   6        7.50        7.54      1.25 o 
   0   0   6      776.21      812.46      9.49 o 
   1   0   6        4.06        4.59      1.22 o 
   2   0   6        6.99        2.18      0.84 o 
   3   0   6      415.53      335.89     21.40 o 
   4   0   6     2518.77     2452.46     27.31 o 
   5   0   6       38.57       44.96      3.23 o 
   6   0   6        0.34        1.45      1.93 o 
   7   0   6       35.18       30.32      5.76 o 
   8   0   6        1.93        2.03      0.94 o 
  -9   1   6        0.24        0.69      1.14 o 
  -8   1   6        2.93        2.40      1.55 o 
  -7   1   6        0.01        0.35      1.17 o 
  -6   1   6      336.89      339.66      7.57 o 
  -5   1   6      136.36      137.35      4.21 o 
  -4   1   6       65.48       61.13      2.81 o 
  -3   1   6       12.48        9.60      1.37 o 
  -2   1   6      573.17      549.05      6.50 o 
  -1   1   6      142.35      127.20      2.96 o 
   0   1   6      421.33      419.91      5.48 o 
   1   1   6      480.65      506.39      6.39 o 
   2   1   6     1247.13     1307.17     24.09 o 
   3   1   6      534.38      500.74     18.36 o 
   4   1   6        1.88        4.56      0.85 o 
   5   1   6       55.79       49.02      2.45 o 
   6   1   6       14.04       14.46      1.66 o 
   7   1   6       24.39       25.87      2.29 o 
   8   1   6        0.62        0.28      0.77 o 
  -9   2   6        9.37        6.61      1.10 o 
  -8   2   6        1.32        2.95      1.60 o 
  -7   2   6       62.48       68.97      4.82 o 
  -6   2   6       53.10       36.09      3.46 o 
  -5   2   6       15.39       12.85      1.59 o 
  -4   2   6       40.66       28.53      2.16 o 
  -3   2   6        1.35        2.72      0.85 o 
  -2   2   6       66.27       60.14      2.46 o 
  -1   2   6       10.91       16.60      1.35 o 
   0   2   6      891.39      926.48      8.78 o 
   1   2   6        6.63        4.29      0.79 o 
   2   2   6      190.13      190.71      6.90 o 
   3   2   6        0.40        8.12      4.08 o 
   4   2   6      426.77      421.16      7.12 o 
   5   2   6       51.06       51.12      2.55 o 
   6   2   6       21.03       19.12      1.97 o 
   7   2   6       10.03       10.64      1.58 o 
   8   2   6        0.52        0.90      1.01 o 
  -9   3   6        1.03       -0.61      0.85 o 
  -8   3   6       36.68       31.88      4.62 o 
  -7   3   6       47.60       56.79      4.45 o 
  -6   3   6      349.78      340.97      8.81 o 
  -5   3   6       26.25       32.37      2.09 o 
  -4   3   6      248.42      219.27      5.84 o 
  -3   3   6     1999.69     1983.17     16.64 o 
  -2   3   6      159.60      173.06      4.65 o 
  -1   3   6      549.99      541.50      7.26 o 
   0   3   6      769.02      751.86      9.12 o 
   1   3   6     1974.60     1976.75     17.93 o 
   2   3   6      264.64      272.69      8.37 o 
   3   3   6       81.99       66.06      5.67 o 
   4   3   6      131.58      145.60      4.26 o 
   5   3   6      983.51      978.01     13.32 o 
   6   3   6      227.72      264.00      7.74 o 
   7   3   6       39.02       39.24      2.85 o 
   8   3   6       24.77       30.47      2.68 o 
  -9   4   6        8.93        6.96      1.19 o 
  -8   4   6        0.43       -0.01      1.43 o 
  -7   4   6        4.64        2.19      1.72 o 
  -6   4   6       23.97       22.24      3.05 o 
  -5   4   6       30.27       31.63      2.09 o 
  -4   4   6        8.30       11.24      1.52 o 
  -3   4   6        3.90        3.37      1.13 o 
  -2   4   6      441.83      466.10      7.75 o 
  -1   4   6      596.99      622.06      7.63 o 
   0   4   6       93.36      107.56      3.08 o 
   1   4   6       51.97       62.05      3.05 o 
   2   4   6      591.57      614.31     12.72 o 
   3   4   6        0.13       -0.67      1.95 o 
   4   4   6       30.68       30.17      2.06 o 
   5   4   6      118.83      108.57      4.38 o 
   6   4   6        7.25        7.03      1.62 o 
   7   4   6        1.80        2.20      1.19 o 
   8   4   6        0.32        0.09      0.86 o 
  -9   5   6        5.53        2.24      0.87 o 
  -8   5   6       44.90       42.70      3.50 o 
  -7   5   6       34.04       32.50      3.49 o 
  -6   5   6      100.88      120.02      5.35 o 
  -5   5   6      109.68      120.67      4.06 o 
  -4   5   6      242.08      212.74      5.97 o 
  -3   5   6      699.96      743.19     10.69 o 
  -2   5   6        4.30        5.84      1.19 o 
  -1   5   6      170.82      135.08      3.72 o 
   0   5   6     2930.34     3120.28     19.38 o 
   1   5   6     1587.21     1643.23     21.91 o 
   2   5   6      315.57      335.49     11.63 o 
   3   5   6     1534.41     1545.26     27.21 o 
   4   5   6     1091.54     1015.83     14.66 o 
   5   5   6        2.90        2.80      0.96 o 
   6   5   6       11.30       10.17      1.49 o 
   7   5   6        2.55        2.60      1.09 o 
   8   5   6       21.43       21.03      3.01 o 
  -9   6   6        0.20       -0.37      0.83 o 
  -8   6   6        0.45        0.50      3.23 o 
  -7   6   6       12.68        9.91      2.05 o 
  -6   6   6        6.29        4.73      1.58 o 
  -5   6   6       49.97       50.29      2.78 o 
  -4   6   6      178.30      190.41      4.81 o 
  -3   6   6      114.30      127.69      4.57 o 
  -2   6   6      168.54      180.29      5.17 o 
  -1   6   6      199.49      216.50      4.85 o 
   0   6   6        2.13        3.90      0.82 o 
   1   6   6      153.56      158.74      6.13 o 
   2   6   6     1049.44     1090.95     21.63 o 
   3   6   6        3.21        9.26      4.02 o 
   4   6   6        8.74       12.53      1.56 o 
   5   6   6      157.57      150.42      5.63 o 
   6   6   6       26.85       28.07      2.28 o 
   7   6   6       42.01       47.85      3.20 o 
   8   6   6        1.03        1.95      0.79 o 
  -9   7   6        3.91        1.78      0.72 o 
  -8   7   6       12.24       13.40      2.76 o 
  -7   7   6        0.74        1.37      2.05 o 
  -6   7   6       27.56       39.68      5.19 o 
  -5   7   6      262.19      278.85      7.92 o 
  -4   7   6      147.26      161.30      4.24 o 
  -3   7   6      110.98      114.13      4.46 o 
  -2   7   6      215.12      234.68      6.10 o 
  -1   7   6      111.56      139.38      4.06 o 
   0   7   6      470.98      497.90      8.92 o 
   1   7   6       24.66       26.35      3.56 o 
   2   7   6       25.39       24.97      4.86 o 
   3   7   6     1028.31     1040.67     12.21 o 
   4   7   6      419.29      419.58     11.49 o 
   5   7   6      654.74      627.25     14.76 o 
   6   7   6        8.14        5.18      1.51 o 
   7   7   6       85.83       94.19      5.76 o 
   8   7   6        1.09        1.50      1.06 o 
  -9   8   6        0.89        1.45      0.56 o 
  -8   8   6        2.01        2.79      2.35 o 
  -7   8   6       21.65       24.21      3.64 o 
  -6   8   6        0.76        2.57      1.42 o 
  -5   8   6       51.12       49.03      3.73 o 
  -4   8   6       27.31       25.60      1.92 o 
  -3   8   6        0.24        0.24      0.97 o 
  -2   8   6      747.66      725.90     11.06 o 
  -1   8   6      143.32      151.91      4.82 o 
   0   8   6      136.00      128.00      5.74 o 
   1   8   6       15.02       21.28      3.35 o 
   2   8   6        3.68        5.57      1.66 o 
   3   8   6       28.59       38.14      2.80 o 
   4   8   6      469.96      423.72     11.50 o 
   5   8   6       75.76       84.74      4.76 o 
   6   8   6        0.31       -0.19      1.01 o 
   7   8   6       29.48       30.92      2.39 o 
  -8   9   6       18.12       18.62      2.56 o 
  -7   9   6       20.60       18.28      3.28 o 
  -6   9   6      135.56      142.78      5.63 o 
  -5   9   6      178.35      178.27      5.46 o 
  -4   9   6       20.94       21.95      1.98 o 
  -3   9   6      488.65      496.84      7.72 o 
  -2   9   6      223.23      232.93      5.07 o 
  -1   9   6       61.68       55.78      3.09 o 
   0   9   6        4.15        6.14      2.26 o 
   1   9   6        6.92        1.24      1.10 o 
   2   9   6      221.47      233.15      7.38 o 
   3   9   6      443.20      402.98      8.99 o 
   4   9   6      208.03      193.09      6.83 o 
   5   9   6      154.48      138.11     14.86 o 
   6   9   6       87.87       74.63      4.41 o 
   7   9   6       22.02       18.29      2.96 o 
  -8  10   6        9.19        9.50      1.72 o 
  -7  10   6        0.38        0.39      1.61 o 
  -6  10   6        4.99        3.43      1.20 o 
  -5  10   6       11.51        8.51      1.58 o 
  -4  10   6        0.20        0.65      1.16 o 
  -3  10   6       21.94       20.20      1.68 o 
  -2  10   6      206.13      198.33      4.04 o 
  -1  10   6        9.19       11.16      1.10 o 
   0  10   6       29.77       38.56      2.44 o 
   1  10   6       46.83       44.70      2.97 o 
   2  10   6       54.94       51.63      3.21 o 
   3  10   6       81.21       75.61      3.99 o 
   4  10   6       52.46       44.95      3.60 o 
   5  10   6        0.29        0.66      1.78 o 
   6  10   6       16.52       14.20      2.21 o 
   7  10   6        2.10        1.78      1.63 o 
  -8  11   6       12.57       11.12      1.62 o 
  -7  11   6        0.38        3.30      2.78 o 
  -6  11   6      121.00      127.49      5.10 o 
  -5  11   6       47.91       55.86      3.38 o 
  -4  11   6       10.62        5.84      1.15 o 
  -3  11   6       74.15       61.30      3.19 o 
  -2  11   6       47.45       50.59      2.31 o 
  -1  11   6      269.37      250.42      5.33 o 
   0  11   6     2457.44     2388.66     23.32 o 
   1  11   6      950.69      926.63     12.55 o 
   2  11   6       24.70       23.43      2.31 o 
   3  11   6      286.45      276.33     10.39 o 
   4  11   6       25.80       25.24      2.35 o 
   5  11   6      120.59      115.15     13.13 o 
   6  11   6       52.37       71.79      6.77 o 
   7  11   6        0.88        0.26      0.63 o 
  -8  12   6        2.96        2.44      1.18 o 
  -7  12   6        0.95        0.08      1.66 o 
  -6  12   6        0.67        1.35      1.09 o 
  -5  12   6       11.95       10.70      2.12 o 
  -4  12   6       38.38       40.13      2.87 o 
  -3  12   6        0.53       -0.63      0.99 o 
  -2  12   6        0.69        0.65      0.95 o 
  -1  12   6       62.71       62.02      2.69 o 
   0  12   6       10.38       13.96      1.57 o 
   1  12   6       27.48       22.89      1.87 o 
   2  12   6        3.01        6.21      1.29 o 
   3  12   6        3.71        3.55      1.74 o 
   4  12   6       11.91       11.18      2.12 o 
   5  12   6       13.70       16.20      2.05 o 
   6  12   6        5.25        5.69      1.41 o 
  -7  13   6       18.52       18.75      2.04 o 
  -6  13   6      259.48      273.73      6.43 o 
  -5  13   6      390.86      389.58      9.39 o 
  -4  13   6      106.27      102.02      5.30 o 
  -3  13   6       18.01       13.56      2.48 o 
  -2  13   6       20.86       22.50      1.66 o 
  -1  13   6      150.72      134.33      3.72 o 
   0  13   6      642.75      714.74     10.08 o 
   1  13   6     3012.82     2868.24     23.23 o 
   2  13   6       15.34       23.08      4.01 o 
   3  13   6       10.70       12.41      3.29 o 
   4  13   6       45.32       47.21      3.74 o 
   5  13   6       30.58       31.80      5.27 o 
   6  13   6       42.60       37.53      4.81 o 
  -7  14   6       10.37       15.67      2.72 o 
  -6  14   6        2.84        5.33      1.75 o 
  -5  14   6       21.48       23.86      2.45 o 
  -4  14   6       54.08       55.72      3.91 o 
  -3  14   6       11.82        3.33      2.79 o 
  -2  14   6        0.77        3.42      1.36 o 
  -1  14   6        8.44        6.48      1.21 o 
   0  14   6       90.01       92.34      3.96 o 
   1  14   6        4.19        0.82      1.39 o 
   2  14   6       93.58       96.88      5.97 o 
   3  14   6        1.09        1.17      1.45 o 
   4  14   6       55.26       58.74      4.01 o 
   5  14   6       18.42       19.63      2.83 o 
   6  14   6        1.05        1.86      1.35 o 
  -6  15   6       58.30       46.75      3.39 o 
  -5  15   6       14.55       10.33      1.51 o 
  -4  15   6      142.89      150.90      6.74 o 
  -3  15   6        2.99        2.11      1.28 o 
  -2  15   6       20.31       19.34      1.99 o 
  -1  15   6        5.72        4.22      1.15 o 
   0  15   6      329.90      342.25      7.39 o 
   1  15   6      115.79      109.95      5.22 o 
   2  15   6      117.35      106.14      6.16 o 
   3  15   6        0.06       -0.68      1.60 o 
   4  15   6        5.07        5.49      1.83 o 
   5  15   6       30.16       33.49      5.94 o 
  -6  16   6        0.09       -0.95      1.26 o 
  -5  16   6        6.22        5.90      1.48 o 
  -4  16   6       14.99       13.32      1.98 o 
  -3  16   6        0.04        0.75      1.31 o 
  -2  16   6      109.41      111.77      4.86 o 
  -1  16   6       84.83       82.67      4.32 o 
   0  16   6       67.94       63.31      3.30 o 
   1  16   6       14.69        9.57      2.03 o 
   2  16   6       14.87       18.45      2.92 o 
   3  16   6        7.58       10.97      1.70 o 
   4  16   6      142.07      144.97      4.35 o 
   5  16   6        1.91        0.81      0.75 o 
  -5  17   6       28.95       27.03      1.69 o 
  -4  17   6       21.25       21.32      1.96 o 
  -3  17   6       24.79       22.82      2.21 o 
  -2  17   6        0.41        3.33      1.48 o 
  -1  17   6       10.72       13.83      2.14 o 
   0  17   6       23.84       27.25      2.26 o 
   1  17   6       19.37       24.42      1.83 o 
   2  17   6        0.72        0.97      0.98 o 
   3  17   6       13.38       12.43      1.53 o 
   4  17   6        3.38        6.39      1.04 o 
  -4  18   6        1.52        0.64      0.69 o 
  -3  18   6        0.92        0.50      1.13 o 
  -2  18   6       17.41       19.16      1.95 o 
  -1  18   6        0.93        0.80      0.77 o 
   0  18   6       46.83       50.27      3.07 o 
   1  18   6        5.88        6.00      1.11 o 
   2  18   6       27.52       26.41      1.98 o 
   3  18   6        6.24        4.60      1.28 o 
  -3  19   6       32.85       34.39      2.70 o 
  -2  19   6       19.43       18.14      1.91 o 
  -1  19   6       57.02       57.20      2.58 o 
   0  19   6       11.69        8.19      1.21 o 
   1  19   6        7.80       10.62      1.44 o 
   2  19   6       10.84       14.87      1.50 o 
  -2  20   6        0.26       -0.47      1.55 o 
  -1  20   6       27.25       31.23      2.47 o 
   0  20   6        2.08        3.01      1.66 o 
   1  20   6        1.20        1.26      0.69 o 
  -9   1   7       10.88       13.06      2.00 o 
  -8   1   7       20.87       10.92      2.05 o 
  -7   1   7        1.78       -0.03      1.43 o 
  -6   1   7     4096.78     4105.16     26.82 o 
  -5   1   7        0.08       -0.48      1.16 o 
  -4   1   7      183.69      206.11      6.09 o 
  -3   1   7      121.02      114.60      3.78 o 
  -2   1   7      226.21      195.70      4.66 o 
  -1   1   7      555.43      631.28      9.02 o 
   0   1   7     4519.79     4663.90     19.89 o 
   1   1   7     1015.44      983.79      9.80 o 
   2   1   7        1.74        6.90      1.62 o 
   3   1   7      288.74      259.35     14.05 o 
   4   1   7     1333.35     1342.60     15.03 o 
   5   1   7     3323.77     3209.27     68.26 o 
   6   1   7      166.57      188.11      6.70 o 
   7   1   7        6.27        4.20      1.19 o 
   8   1   7        1.96        3.99      1.93 o 
  -9   2   7        0.57        1.99      0.63 o 
  -8   2   7       37.21       37.36      3.32 o 
  -7   2   7       27.86       20.63      2.85 o 
  -6   2   7       41.05       46.45      2.97 o 
  -5   2   7        1.56        3.93      0.98 o 
  -4   2   7        3.61        2.55      0.92 o 
  -3   2   7      407.48      407.56      7.13 o 
  -2   2   7      322.09      341.81      6.87 o 
  -1   2   7      317.25      311.78      6.14 o 
   0   2   7      467.81      529.91      7.37 o 
   1   2   7        2.44        5.56      0.97 o 
   2   2   7      696.12      695.69     14.17 o 
   3   2   7      162.70      173.37      7.10 o 
   4   2   7        1.59        1.41      1.18 o 
   5   2   7        3.11        3.49      3.85 o 
   6   2   7       24.93       28.87      2.76 o 
   7   2   7        5.53        9.41      1.78 o 
   8   2   7       65.60       67.79      3.24 o 
  -9   3   7        0.73        2.41      1.04 o 
  -8   3   7        4.90        8.96      2.03 o 
  -7   3   7        9.74        8.73      2.06 o 
  -6   3   7      121.89      113.39      5.23 o 
  -5   3   7        6.91        6.62      1.41 o 
  -4   3   7       67.08       76.98      4.35 o 
  -3   3   7        0.08        0.60      0.84 o 
  -2   3   7      906.24      959.71     11.67 o 
  -1   3   7     1044.30     1177.55     20.98 o 
   0   3   7      728.44      838.31      9.74 o 
   1   3   7     1137.82     1182.91     17.92 o 
   2   3   7       20.07       20.93      2.57 o 
   3   3   7       27.24       36.07      3.25 o 
   4   3   7      235.88      216.76      6.36 o 
   5   3   7      117.18      118.72      4.81 o 
   6   3   7       88.17       90.93      3.79 o 
   7   3   7       35.29       37.60      3.09 o 
   8   3   7        0.06        0.11      0.87 o 
  -9   4   7       10.30       14.22      1.44 o 
  -8   4   7       16.93       11.68      2.06 o 
  -7   4   7        6.83        5.49      1.81 o 
  -6   4   7        3.74        2.99      1.14 o 
  -5   4   7       12.55        7.87      1.40 o 
  -4   4   7       15.65       13.79      2.17 o 
  -3   4   7      552.03      564.01      9.68 o 
  -2   4   7       31.42       35.80      2.42 o 
  -1   4   7      230.29      217.16      4.89 o 
   0   4   7      118.78      124.86      3.55 o 
   1   4   7      483.82      413.90     12.08 o 
   2   4   7     1888.41     1961.08     29.29 o 
   3   4   7      159.88      170.84      5.93 o 
   4   4   7       13.71       13.03      2.16 o 
   5   4   7        5.99        7.00      1.77 o 
   6   4   7       44.92       56.75      3.54 o 
   7   4   7        6.19        6.03      1.42 o 
   8   4   7      125.31      132.60      4.32 o 
  -9   5   7        3.88        4.70      0.95 o 
  -8   5   7        6.08        9.31      2.31 o 
  -7   5   7        0.42        2.08      1.64 o 
  -6   5   7       72.43       71.94      4.96 o 
  -5   5   7        4.01        2.87      0.91 o 
  -4   5   7       70.75       55.96      2.38 o 
  -3   5   7        8.42        9.34      1.48 o 
  -2   5   7        2.55        1.28      0.87 o 
  -1   5   7      979.05     1034.16     10.87 o 
   0   5   7     1375.72     1387.21     12.00 o 
   1   5   7       23.09       45.49      3.41 o 
   2   5   7       35.27       40.14      4.52 o 
   3   5   7      373.96      398.73      8.73 o 
   4   5   7       43.19       33.42      2.43 o 
   5   5   7       77.16       73.32      3.96 o 
   6   5   7        3.99        3.13      1.56 o 
   7   5   7       12.65       15.85      2.46 o 
   8   5   7        6.91        4.90      1.25 o 
  -9   6   7        4.77        2.87      0.77 o 
  -8   6   7        0.53        0.79      1.64 o 
  -7   6   7        0.06        0.40      1.62 o 
  -6   6   7       12.10        9.44      2.22 o 
  -5   6   7       83.03       89.76      5.57 o 
  -4   6   7        3.46        4.32      1.12 o 
  -3   6   7       64.26       64.70      3.46 o 
  -2   6   7        5.77        6.63      1.28 o 
  -1   6   7      871.42      874.61     11.26 o 
   0   6   7      110.34       88.50      3.82 o 
   1   6   7      357.45      408.43     10.46 o 
   2   6   7       14.26       16.14      4.34 o 
   3   6   7      335.59      339.10     10.79 o 
   4   6   7       41.23       37.90      2.58 o 
   5   6   7      135.88      134.31      5.22 o 
   6   6   7       28.68       33.45      2.68 o 
   7   6   7        5.89        6.38      1.68 o 
  -9   7   7       40.79       36.29      1.87 o 
  -8   7   7       42.04       53.33      4.34 o 
  -7   7   7        0.05       -2.22      2.22 o 
  -6   7   7      175.15      179.12      5.69 o 
  -5   7   7        0.19        2.41      2.86 o 
  -4   7   7      723.38      770.42     11.33 o 
  -3   7   7      286.39      324.25      6.61 o 
  -2   7   7        2.39        4.48      1.05 o 
  -1   7   7      881.86      904.30     13.25 o 
   0   7   7      662.70      662.56     10.79 o 
   1   7   7       63.42       60.41      5.54 o 
   2   7   7     1246.26     1268.33     15.51 o 
   3   7   7     4581.09     4446.54     38.97 o 
   4   7   7      974.57      998.48     17.12 o 
   5   7   7        0.71        1.76      1.20 o 
   6   7   7       35.67       38.00      3.21 o 
   7   7   7       45.34       44.74      3.35 o 
  -8   8   7        1.94        2.33      2.42 o 
  -7   8   7        5.62        6.67      4.22 o 
  -6   8   7        0.81        2.50      1.05 o 
  -5   8   7       45.59       40.15      2.67 o 
  -4   8   7       21.50       23.97      2.04 o 
  -3   8   7        0.63        0.43      0.89 o 
  -2   8   7       21.72       13.85      1.68 o 
  -1   8   7        5.53        4.70      1.43 o 
   0   8   7        7.89        7.26      1.26 o 
   1   8   7       54.47       53.68      3.19 o 
   2   8   7       50.73       51.30      2.75 o 
   3   8   7      183.74      157.68      5.14 o 
   4   8   7        0.16        1.65      1.42 o 
   5   8   7        0.02       -0.66      1.75 o 
   6   8   7       15.57       15.57      2.15 o 
   7   8   7        3.17        2.47      1.14 o 
  -8   9   7       27.21       31.19      2.96 o 
  -7   9   7        0.03       -0.09      1.79 o 
  -6   9   7       29.68       24.30      3.19 o 
  -5   9   7       62.92       65.82      4.19 o 
  -4   9   7      552.63      552.27      9.63 o 
  -3   9   7      440.01      427.42      8.65 o 
  -2   9   7        0.68        0.77      0.76 o 
  -1   9   7      220.19      232.39      4.84 o 
   0   9   7      150.57      138.91      3.55 o 
   1   9   7      326.49      317.19     12.26 o 
   2   9   7      866.78      843.21     14.58 o 
   3   9   7      899.82      958.72     16.11 o 
   4   9   7      101.68      106.68      8.10 o 
   5   9   7       41.68       34.13      3.12 o 
   6   9   7        2.31        4.22      1.26 o 
   7   9   7       16.16       14.70      2.29 o 
  -8  10   7        6.64        6.78      2.39 o 
  -7  10   7       12.80       10.85      2.37 o 
  -6  10   7        5.89        7.18      1.33 o 
  -5  10   7      101.16       96.91      5.02 o 
  -4  10   7      115.12      101.32      4.20 o 
  -3  10   7       11.30       14.10      1.35 o 
  -2  10   7       36.70       24.09      1.55 o 
  -1  10   7      261.08      265.81      5.08 o 
   0  10   7       90.05       84.14      3.02 o 
   1  10   7      314.97      290.13      7.63 o 
   2  10   7        1.67        2.55      0.95 o 
   3  10   7      136.53      121.22      5.71 o 
   4  10   7      120.27      109.14      5.41 o 
   5  10   7        0.35        0.81      1.14 o 
   6  10   7       31.47       24.75      2.79 o 
   7  10   7       17.63       13.50      1.81 o 
  -8  11   7        0.03        0.68      0.66 o 
  -7  11   7       10.66        9.14      1.97 o 
  -6  11   7        0.11        1.31      0.97 o 
  -5  11   7        0.01       -0.69      0.96 o 
  -4  11   7       31.62       32.29      3.11 o 
  -3  11   7        3.79        5.20      0.76 o 
  -2  11   7       17.29       21.10      1.91 o 
  -1  11   7      123.66      124.75      3.88 o 
   0  11   7        0.68       -0.54      0.77 o 
   1  11   7       71.79       71.59      5.03 o 
   2  11   7        4.31        5.58      1.23 o 
   3  11   7       26.71       27.22      3.84 o 
   4  11   7       72.93       74.01      3.47 o 
   5  11   7        4.28        3.26      1.06 o 
   6  11   7       10.17        8.15      1.46 o 
  -7  12   7        2.07       -0.17      1.09 o 
  -6  12   7       12.49       14.72      1.61 o 
  -5  12   7       39.85       44.92      2.89 o 
  -4  12   7       25.45       23.75      2.72 o 
  -3  12   7      245.54      268.65      7.34 o 
  -2  12   7      187.09      197.89      6.11 o 
  -1  12   7       41.82       46.69      2.34 o 
   0  12   7      116.69      126.74      4.22 o 
   1  12   7       80.30       64.87      3.70 o 
   2  12   7      516.57      521.41     16.56 o 
   3  12   7       13.58        9.89      2.14 o 
   4  12   7       62.42       64.82      3.73 o 
   5  12   7        0.33        1.35      1.06 o 
   6  12   7        2.48        2.50      1.68 o 
  -7  13   7        7.39        5.59      1.08 o 
  -6  13   7       50.00       51.18      2.43 o 
  -5  13   7       53.61       46.27      2.80 o 
  -4  13   7       16.10       15.05      2.27 o 
  -3  13   7        3.04        2.83      1.41 o 
  -2  13   7      383.39      411.97     10.01 o 
  -1  13   7      430.88      424.81      8.45 o 
   0  13   7      112.34      114.72      4.43 o 
   1  13   7      520.96      541.08     11.89 o 
   2  13   7        0.05       -1.10      1.91 o 
   3  13   7      105.36      115.67      6.26 o 
   4  13   7        1.68       -0.64      1.29 o 
   5  13   7       25.09       29.71      3.27 o 
   6  13   7       11.77        9.63      2.11 o 
  -6  14   7       18.07       14.21      1.70 o 
  -5  14   7        4.54        2.45      1.31 o 
  -4  14   7       16.17       21.05      2.91 o 
  -3  14   7       96.45       98.93      5.00 o 
  -2  14   7       81.86       78.56      4.38 o 
  -1  14   7        2.02        0.69      1.47 o 
   0  14   7       20.00       20.03      2.03 o 
   1  14   7       92.39       82.35      4.60 o 
   2  14   7        0.20        2.73      1.51 o 
   3  14   7       44.44       43.49      3.33 o 
   4  14   7       23.81       21.86      2.03 o 
   5  14   7        5.88        7.03      1.62 o 
  -6  15   7      252.61      230.35      6.69 o 
  -5  15   7       28.09       23.36      2.09 o 
  -4  15   7        2.55        3.30      1.25 o 
  -3  15   7        2.01       -0.27      1.79 o 
  -2  15   7        0.33       -0.33      1.35 o 
  -1  15   7      153.21      155.11      5.29 o 
   0  15   7      467.01      473.92     11.49 o 
   1  15   7      411.19      401.89      9.66 o 
   2  15   7        0.16        1.54      1.36 o 
   3  15   7       57.65       61.75      4.04 o 
   4  15   7        6.54        9.23      1.26 o 
   5  15   7      177.22      187.41     18.17 o 
  -5  16   7        1.36        1.86      0.80 o 
  -4  16   7       20.14       15.20      1.77 o 
  -3  16   7        9.63        9.32      2.14 o 
  -2  16   7        1.97        0.87      0.95 o 
  -1  16   7       43.51       46.48      2.71 o 
   0  16   7       18.56       20.17      1.92 o 
   1  16   7       12.93       12.82      2.05 o 
   2  16   7       12.04        9.24      1.79 o 
   3  16   7        6.12        8.33      1.41 o 
   4  16   7        0.02        0.53      0.79 o 
  -5  17   7        9.40        9.27      1.79 o 
  -4  17   7        0.05        0.31      1.29 o 
  -3  17   7        1.08        1.95      1.24 o 
  -2  17   7       71.48       80.77      3.92 o 
  -1  17   7       59.13       68.08      3.19 o 
   0  17   7        5.97        4.00      0.90 o 
   1  17   7        0.39        1.75      1.03 o 
   2  17   7       14.03       18.53      1.89 o 
   3  17   7        2.52        2.43      0.82 o 
   4  17   7        4.27        9.27      1.94 o 
  -4  18   7        1.44        0.94      0.77 o 
  -3  18   7        0.70        1.36      1.03 o 
  -2  18   7        4.84        2.27      2.00 o 
  -1  18   7       33.14       39.61      2.13 o 
   0  18   7       22.50       22.94      1.64 o 
   1  18   7        0.20       -0.59      0.89 o 
   2  18   7        4.28        4.66      0.97 o 
   3  18   7        2.09        1.27      1.19 o 
  -3  19   7        2.98        0.53      0.68 o 
  -2  19   7        0.47        0.88      0.67 o 
  -1  19   7       10.14       10.86      1.09 o 
   0  19   7        0.09       -0.83      1.13 o 
   1  19   7        5.79        9.59      2.35 o 
   2  19   7        9.36        8.52      1.71 o 
  -9   0   8       25.65       33.80      3.98 o 
  -8   0   8       42.39       59.33     11.58 o 
  -7   0   8        7.81       12.43      2.74 o 
  -6   0   8      338.24      357.13     12.70 o 
  -5   0   8      462.10      490.82      9.29 o 
  -4   0   8      148.85      153.40      4.92 o 
  -3   0   8      122.59      121.14      6.28 o 
  -2   0   8     1795.04     1747.26     31.23 o 
  -1   0   8     2482.72     2513.62     29.87 o 
   0   0   8     1811.79     1804.68     22.34 o 
   1   0   8      416.05      299.69      7.92 o 
   2   0   8     1579.90     1452.72     43.36 o 
   3   0   8      364.46      371.30     13.19 o 
   4   0   8        7.36       11.13      3.07 o 
   5   0   8      175.65      163.53      8.59 o 
   6   0   8      136.92      141.03      7.51 o 
   7   0   8      106.35      117.03      5.44 o 
  -9   1   8        1.53        3.57      1.49 o 
  -8   1   8       17.08       15.43      2.23 o 
  -7   1   8       20.72       20.88      3.25 o 
  -6   1   8       16.28       20.99      2.35 o 
  -5   1   8        3.08        6.11      0.90 o 
  -4   1   8       83.89       90.64      2.85 o 
  -3   1   8       60.18       63.40      3.02 o 
  -2   1   8       16.47       15.54      1.41 o 
  -1   1   8        0.68        2.32      0.88 o 
   0   1   8      749.86      775.95      8.81 o 
   1   1   8      861.19      844.97     10.19 o 
   2   1   8       93.17       93.97      5.77 o 
   3   1   8        0.55        1.98      1.16 o 
   4   1   8        1.67        5.13      1.39 o 
   5   1   8      103.00      106.96      5.47 o 
   6   1   8       26.46       28.96      2.57 o 
   7   1   8       12.70       15.36      1.67 o 
  -9   2   8        6.98        5.44      2.10 o 
  -8   2   8        3.70        7.16      1.76 o 
  -7   2   8       11.12       15.80      2.68 o 
  -6   2   8       77.14       78.59      4.38 o 
  -5   2   8       22.89       17.64      1.59 o 
  -4   2   8      132.04      135.66      3.42 o 
  -3   2   8      252.06      273.85      6.96 o 
  -2   2   8       50.53       40.55      2.75 o 
  -1   2   8      159.31      149.08      4.55 o 
   0   2   8       48.08       39.98      2.23 o 
   1   2   8       32.72       23.77      2.78 o 
   2   2   8       26.17       22.13      2.81 o 
   3   2   8      481.07      480.05      8.93 o 
   4   2   8        4.98        1.26      1.06 o 
   5   2   8        3.74        2.22      1.26 o 
   6   2   8        2.83        1.55      1.57 o 
   7   2   8        2.48        3.03      1.15 o 
  -9   3   8        8.52        5.66      2.67 o 
  -8   3   8       40.46       40.51      3.68 o 
  -7   3   8       44.09       44.24      4.31 o 
  -6   3   8       24.99       25.52      3.42 o 
  -5   3   8      322.60      333.49      6.62 o 
  -4   3   8      115.46      125.28      3.31 o 
  -3   3   8      134.11      133.62      4.94 o 
  -2   3   8     1403.69     1412.39     19.56 o 
  -1   3   8      470.64      499.71      8.42 o 
   0   3   8      435.32      476.91      7.18 o 
   1   3   8       26.43       21.25      2.45 o 
   2   3   8      108.73      117.82      4.57 o 
   3   3   8      321.25      329.74      7.88 o 
   4   3   8      793.13      790.06     12.11 o 
   5   3   8      490.22      517.98      9.98 o 
   6   3   8      105.55      111.99      4.44 o 
   7   3   8       61.81       61.43      3.44 o 
  -9   4   8        0.00       -0.91      1.72 o 
  -8   4   8        7.12        4.52      2.51 o 
  -7   4   8        0.00        0.30      1.51 o 
  -6   4   8        1.28        1.42      1.53 o 
  -5   4   8        0.92        2.08      1.22 o 
  -4   4   8       41.51       41.85      2.00 o 
  -3   4   8       33.67       37.73      2.75 o 
  -2   4   8       28.72       24.99      2.21 o 
  -1   4   8      289.75      339.26      7.08 o 
   0   4   8      958.87     1042.53     10.81 o 
   1   4   8        5.70        4.84      1.63 o 
   2   4   8        2.60        2.65      0.77 o 
   3   4   8      334.50      300.27     10.88 o 
   4   4   8        2.09        2.46      1.61 o 
   5   4   8       12.34       17.97      4.48 o 
   6   4   8        0.11       -0.25      1.48 o 
   7   4   8        6.89        9.66      1.89 o 
  -9   5   8        9.36        8.28      1.26 o 
  -8   5   8        4.50        3.65      2.94 o 
  -7   5   8       50.20       41.75      5.51 o 
  -6   5   8        4.34        1.60      1.53 o 
  -5   5   8      295.35      313.91      6.49 o 
  -4   5   8      188.97      207.28      4.38 o 
  -3   5   8        1.69        1.61      0.83 o 
  -2   5   8     1501.22     1541.94     16.31 o 
  -1   5   8      561.73      584.10      9.49 o 
   0   5   8        3.73        4.95      1.73 o 
   1   5   8      515.41      538.15     12.39 o 
   2   5   8     1338.60     1253.24     11.67 o 
   3   5   8       19.37       13.50      1.86 o 
   4   5   8       40.19       40.88      3.34 o 
   5   5   8       45.63       44.21      3.58 o 
   6   5   8      111.04      115.17      5.91 o 
   7   5   8       71.56       72.51      4.23 o 
  -9   6   8        0.15       -0.89      1.00 o 
  -8   6   8        4.44        3.10      3.03 o 
  -7   6   8        0.98        0.07      1.67 o 
  -6   6   8       54.96       60.54      4.20 o 
  -5   6   8       30.82       24.65      2.01 o 
  -4   6   8       11.46        9.64      1.20 o 
  -3   6   8        4.43        3.50      0.68 o 
  -2   6   8       74.22       63.70      3.43 o 
  -1   6   8       70.81       66.87      3.97 o 
   0   6   8       62.55       64.59      4.30 o 
   1   6   8      151.12      136.33      4.44 o 
   2   6   8      193.02      197.78      4.92 o 
   3   6   8      213.61      202.91      6.69 o 
   4   6   8        4.00        2.83      1.28 o 
   5   6   8       57.34       50.40      5.17 o 
   6   6   8        1.42        1.16      1.29 o 
   7   6   8       20.57       21.71      2.28 o 
  -8   7   8        9.61       11.28      2.15 o 
  -7   7   8       71.36       74.13      5.85 o 
  -6   7   8       35.29       32.17      2.84 o 
  -5   7   8        7.17        8.27      1.21 o 
  -4   7   8      104.93       99.47      3.64 o 
  -3   7   8        1.90        0.78      0.70 o 
  -2   7   8      173.23      169.37      3.88 o 
  -1   7   8       55.75       58.38      2.44 o 
   0   7   8        1.38        3.01      0.95 o 
   1   7   8      224.32      226.56      5.23 o 
   2   7   8      538.00      556.12      8.41 o 
   3   7   8      541.36      500.12      9.75 o 
   4   7   8       25.46       15.91      2.02 o 
   5   7   8       70.99       61.70      5.84 o 
   6   7   8        8.02       10.99      1.71 o 
   7   7   8        1.11        1.88      0.93 o 
  -8   8   8        3.82        6.27      1.71 o 
  -7   8   8        1.16        1.67      1.83 o 
  -6   8   8        4.00        0.67      1.72 o 
  -5   8   8       47.46       49.97      3.70 o 
  -4   8   8       68.52       69.16      3.59 o 
  -3   8   8       31.84       33.94      2.00 o 
  -2   8   8        7.81       13.27      1.21 o 
  -1   8   8       62.16       57.95      2.66 o 
   0   8   8      110.32       93.70      3.35 o 
   1   8   8     1335.29     1334.98     14.90 o 
   2   8   8      209.44      223.67      5.45 o 
   3   8   8       60.26       51.07      2.92 o 
   4   8   8       43.74       36.45      3.38 o 
   5   8   8      179.99      179.02      8.39 o 
   6   8   8       10.51        8.06      1.46 o 
   7   8   8       56.11       56.72      3.89 o 
  -8   9   8       27.63       26.26      2.49 o 
  -7   9   8       17.09       16.27      2.70 o 
  -6   9   8       33.11       32.53      2.49 o 
  -5   9   8       38.95       48.99      3.66 o 
  -4   9   8      144.35      150.20      5.05 o 
  -3   9   8       58.77       57.26      2.75 o 
  -2   9   8       57.45       47.84      2.20 o 
  -1   9   8        2.85        4.31      0.82 o 
   0   9   8      156.20      154.42      4.87 o 
   1   9   8       63.47       49.21      2.99 o 
   2   9   8      323.82      298.58      6.83 o 
   3   9   8      222.91      189.35      6.38 o 
   4   9   8       91.56       65.62      4.79 o 
   5   9   8      154.58      151.36      5.92 o 
   6   9   8       31.34       27.90      2.27 o 
  -8  10   8        0.18       -0.81      0.81 o 
  -7  10   8        1.46        0.60      3.27 o 
  -6  10   8        0.99        1.58      1.00 o 
  -5  10   8        0.49        1.07      1.31 o 
  -4  10   8       49.32       42.86      3.63 o 
  -3  10   8        2.29       -0.14      0.94 o 
  -2  10   8       16.03       15.23      1.56 o 
  -1  10   8        5.37        5.11      0.98 o 
   0  10   8       86.92       87.04      3.47 o 
   1  10   8      249.45      280.22      7.80 o 
   2  10   8        0.02       -0.17      1.51 o 
   3  10   8        3.47        3.18      1.18 o 
   4  10   8        1.80        3.07      1.22 o 
   5  10   8       20.01       21.18      2.52 o 
   6  10   8        2.34        3.57      0.93 o 
  -7  11   8       21.84       22.74      3.33 o 
  -6  11   8       13.20        9.63      1.35 o 
  -5  11   8       33.09       31.44      2.53 o 
  -4  11   8       48.57       44.16      3.53 o 
  -3  11   8       16.47       17.53      2.01 o 
  -2  11   8     1498.75     1528.69     15.87 o 
  -1  11   8      438.51      447.24      7.41 o 
   0  11   8        7.10        5.55      1.95 o 
   1  11   8       55.40       53.81      3.84 o 
   2  11   8       66.48       62.81      4.80 o 
   3  11   8       56.02       56.70      3.92 o 
   4  11   8      154.85      162.26      5.32 o 
   5  11   8       50.17       51.13      2.69 o 
   6  11   8       25.11       24.62      2.83 o 
  -7  12   8        1.69        0.66      0.90 o 
  -6  12   8        6.74        4.19      0.89 o 
  -5  12   8        2.30        1.01      1.02 o 
  -4  12   8        0.33       -1.35      1.35 o 
  -3  12   8       11.72       14.96      1.95 o 
  -2  12   8       21.89       27.92      2.30 o 
  -1  12   8        1.82        4.52      1.32 o 
   0  12   8       41.12       36.59      2.56 o 
   1  12   8        3.80        3.33      1.79 o 
   2  12   8        2.00        4.18      1.77 o 
   3  12   8       13.85        8.98      1.87 o 
   4  12   8        5.76        7.20      3.03 o 
   5  12   8       37.48       32.80      2.69 o 
  -7  13   8       80.53       70.67      4.61 o 
  -6  13   8       76.75       72.41      2.65 o 
  -5  13   8        0.92       -0.56      1.01 o 
  -4  13   8        1.10        1.16      1.31 o 
  -3  13   8      118.37      128.59      5.75 o 
  -2  13   8      473.84      499.33     10.07 o 
  -1  13   8     1725.40     1777.88     17.22 o 
   0  13   8       68.87       70.27      3.48 o 
   1  13   8        3.04        1.23      1.62 o 
   2  13   8       29.72       34.42      3.58 o 
   3  13   8        5.56        6.55      1.70 o 
   4  13   8       89.58       94.29      5.48 o 
   5  13   8       27.09       26.12      2.52 o 
  -6  14   8        0.75        0.40      0.70 o 
  -5  14   8        0.16       -0.98      0.98 o 
  -4  14   8        1.31        1.70      1.25 o 
  -3  14   8       10.88       10.59      1.81 o 
  -2  14   8        0.14        0.06      1.29 o 
  -1  14   8      100.09       98.84      4.08 o 
   0  14   8       49.06       59.80      3.50 o 
   1  14   8       19.31       21.77      3.09 o 
   2  14   8        7.28        5.93      1.69 o 
   3  14   8       17.04       17.93      2.09 o 
   4  14   8       11.34       10.39      1.50 o 
   5  14   8        0.23        0.36      1.20 o 
  -5  15   8        3.90        1.48      1.04 o 
  -4  15   8        1.03        0.54      1.55 o 
  -3  15   8        0.09        0.24      1.70 o 
  -2  15   8       39.19       40.29      2.53 o 
  -1  15   8       45.28       38.59      2.48 o 
   0  15   8       33.92       31.50      2.51 o 
   1  15   8        6.64        6.52      1.98 o 
   2  15   8       44.00       48.28      3.29 o 
   3  15   8       11.33       12.48      1.55 o 
   4  15   8        1.59        1.44      0.71 o 
  -5  16   8        1.59        1.61      0.83 o 
  -4  16   8       29.47       28.41      2.56 o 
  -3  16   8        7.95        8.91      1.86 o 
  -2  16   8       64.98       69.84      2.95 o 
  -1  16   8       84.95       72.16      2.81 o 
   0  16   8       82.48       71.25      3.11 o 
   1  16   8       17.91       22.67      2.67 o 
   2  16   8       43.41       46.57      2.94 o 
   3  16   8        7.48        8.37      1.23 o 
   4  16   8        0.87        1.73      0.86 o 
  -4  17   8        4.90        3.78      1.03 o 
  -3  17   8        8.49       10.27      1.69 o 
  -2  17   8       38.54       37.86      2.10 o 
  -1  17   8        2.24        3.79      0.97 o 
   0  17   8        0.61        0.28      0.68 o 
   1  17   8        0.51        2.01      0.96 o 
   2  17   8       11.30       14.31      1.49 o 
   3  17   8       14.14       14.27      1.36 o 
  -3  18   8        0.96        2.76      0.92 o 
  -2  18   8       22.54       25.80      2.08 o 
  -1  18   8       20.97       24.88      2.21 o 
   0  18   8        0.49        0.98      0.80 o 
   1  18   8        0.70        0.17      0.67 o 
   2  18   8        1.14        1.33      0.71 o 
   0  19   8       39.32       39.76      3.73 o 
  -9   1   9       14.15       23.63      3.02 o 
  -8   1   9      529.38      533.99     13.32 o 
  -7   1   9        2.42        3.04      1.23 o 
  -6   1   9        3.05        6.53      1.48 o 
  -5   1   9        3.88        4.79      0.86 o 
  -4   1   9       41.48       43.84      2.08 o 
  -3   1   9        5.14        6.01      0.97 o 
  -2   1   9      619.60      637.40     10.53 o 
  -1   1   9     1196.88     1207.97     12.54 o 
   0   1   9      179.70      192.72      6.21 o 
   1   1   9      236.04      225.46      5.29 o 
   2   1   9     2352.22     2298.68     21.97 o 
   3   1   9     3365.07     3359.67     28.09 o 
   4   1   9       43.26       51.88      3.38 o 
   5   1   9       34.19       22.32      2.91 o 
   6   1   9        3.42        5.25      1.29 o 
   7   1   9       72.24       73.57      3.17 o 
  -9   2   9        6.30        4.59      1.50 o 
  -8   2   9       65.70       62.28      3.79 o 
  -7   2   9        4.93        2.93      4.06 o 
  -6   2   9        0.51        0.85      1.88 o 
  -5   2   9       49.38       55.08      2.39 o 
  -4   2   9        6.90        7.37      0.93 o 
  -3   2   9        3.28        0.64      1.13 o 
  -2   2   9      602.16      641.67     10.60 o 
  -1   2   9       27.80       27.93      2.16 o 
   0   2   9      215.96      218.69      6.59 o 
   1   2   9       26.48       19.43      1.82 o 
   2   2   9       15.54       17.06      1.58 o 
   3   2   9      315.97      298.82      7.91 o 
   4   2   9       41.72       47.49      3.27 o 
   5   2   9       31.03       37.39      2.76 o 
   6   2   9       90.16       91.94      3.82 o 
   7   2   9       11.52        8.34      1.24 o 
  -9   3   9        0.03        3.01      1.41 o 
  -8   3   9       65.76       65.81      4.80 o 
  -7   3   9        5.86        8.45      2.51 o 
  -6   3   9        1.07       -0.63      1.39 o 
  -5   3   9        0.26        1.12      0.95 o 
  -4   3   9      207.56      209.23      4.51 o 
  -3   3   9      141.50      156.80      4.94 o 
  -2   3   9      298.37      315.32      7.52 o 
  -1   3   9      456.71      481.25     10.78 o 
   0   3   9       98.78      111.25      4.78 o 
   1   3   9      122.89      123.92      3.24 o 
   2   3   9      100.32       94.36      3.22 o 
   3   3   9       65.60       67.77      3.78 o 
   4   3   9      192.70      182.50      9.13 o 
   5   3   9       52.99       54.24      3.19 o 
   6   3   9       12.37       14.89      3.31 o 
   7   3   9       14.17       17.61      1.97 o 
  -9   4   9        0.58       -0.36      0.90 o 
  -8   4   9       20.03       17.26      2.53 o 
  -7   4   9        1.56        2.59      1.09 o 
  -6   4   9       43.35       47.26      3.33 o 
  -5   4   9       15.60       17.08      1.83 o 
  -4   4   9       68.18       62.30      2.37 o 
  -3   4   9       12.74       17.25      1.23 o 
  -2   4   9       10.28        8.55      0.99 o 
  -1   4   9       23.80       34.36      1.91 o 
   0   4   9     1740.63     1739.56     14.27 o 
   1   4   9        3.77        3.20      0.76 o 
   2   4   9       33.61       34.64      1.90 o 
   3   4   9      332.39      324.52      7.61 o 
   4   4   9       19.42       18.96      2.05 o 
   5   4   9      138.17      156.56      5.18 o 
   6   4   9      113.72      117.32      5.06 o 
   7   4   9       28.63       34.54      2.59 o 
  -8   5   9        2.97       -0.38      2.98 o 
  -7   5   9        0.67       -0.86      0.96 o 
  -6   5   9       22.06       18.09      2.23 o 
  -5   5   9       29.35       29.38      2.30 o 
  -4   5   9       32.96       38.23      1.90 o 
  -3   5   9      125.01      115.10      3.15 o 
  -2   5   9      455.88      469.67      6.16 o 
  -1   5   9       69.52       50.92      1.99 o 
   0   5   9       80.14       71.17      2.71 o 
   1   5   9      472.95      469.77      7.58 o 
   2   5   9       19.51       14.01      1.59 o 
   3   5   9        9.45        9.49      1.85 o 
   4   5   9        1.90        4.21      1.98 o 
   5   5   9        0.40        0.09      1.12 o 
   6   5   9        0.44        1.40      1.15 o 
   7   5   9        2.23        1.58      0.97 o 
  -8   6   9        0.25       -1.41      1.41 o 
  -7   6   9        1.41        2.38      1.84 o 
  -6   6   9       90.19       91.30      4.58 o 
  -5   6   9       51.67       48.80      4.17 o 
  -4   6   9       12.72       12.38      1.44 o 
  -3   6   9      413.65      417.20      6.42 o 
  -2   6   9      118.01      113.91      3.12 o 
  -1   6   9        1.78        1.84      0.67 o 
   0   6   9      142.11      147.20      4.12 o 
   1   6   9     1249.70     1204.64     12.34 o 
   2   6   9        5.83        5.61      1.05 o 
   3   6   9      157.00      141.67      6.04 o 
   4   6   9       59.83       63.45      3.69 o 
   5   6   9        4.46        6.82      2.11 o 
   6   6   9       41.22       47.40      3.93 o 
   7   6   9       90.01       96.90      3.62 o 
  -8   7   9       28.00       23.66      2.53 o 
  -7   7   9        4.47        5.35      1.40 o 
  -6   7   9       89.54       78.48      4.22 o 
  -5   7   9       88.46       83.47      5.43 o 
  -4   7   9        3.72        2.40      0.91 o 
  -3   7   9       34.76       29.33      1.77 o 
  -2   7   9      241.23      216.24      4.61 o 
  -1   7   9      466.87      445.42      6.59 o 
   0   7   9       34.50       48.78      2.79 o 
   1   7   9     2714.31     2755.81     19.25 o 
   2   7   9     1407.67     1397.40     14.46 o 
   3   7   9        1.37        4.16      1.47 o 
   4   7   9        9.70        9.94      2.01 o 
   5   7   9       80.52       87.95      5.58 o 
   6   7   9        0.99        0.82      1.22 o 
  -8   8   9        6.47        5.51      1.30 o 
  -7   8   9       25.30       21.81      2.25 o 
  -6   8   9       21.19       17.87      2.11 o 
  -5   8   9        1.62        1.55      1.25 o 
  -4   8   9        1.35        1.79      2.61 o 
  -3   8   9        2.89        2.00      0.84 o 
  -2   8   9        0.05        1.57      1.23 o 
  -1   8   9        4.56        2.81      0.84 o 
   0   8   9        1.21       -0.68      0.92 o 
   1   8   9       64.23       55.04      2.85 o 
   2   8   9        5.40        6.97      1.69 o 
   3   8   9      147.88      132.91      4.78 o 
   4   8   9       79.73       62.25      4.22 o 
   5   8   9       23.99       19.73      2.79 o 
   6   8   9        1.03        1.55      2.40 o 
  -8   9   9       19.43       17.84      1.74 o 
  -7   9   9        1.00        2.22      1.27 o 
  -6   9   9       57.74       47.30      2.80 o 
  -5   9   9       44.13       38.99      3.19 o 
  -4   9   9        0.92        4.15      1.47 o 
  -3   9   9       20.87       27.40      1.77 o 
  -2   9   9        0.39       -0.46      0.70 o 
  -1   9   9      348.57      365.24      6.67 o 
   0   9   9      377.40      393.08      7.92 o 
   1   9   9      705.91      756.30     13.97 o 
   2   9   9      424.03      447.87      9.93 o 
   3   9   9       23.80       19.62      2.18 o 
   4   9   9       22.02       19.72      2.50 o 
   5   9   9       29.97       26.62      2.97 o 
   6   9   9       17.09       18.95      1.88 o 
  -7  10   9       30.67       26.11      2.69 o 
  -6  10   9        0.41        0.42      1.04 o 
  -5  10   9        6.42        2.53      1.97 o 
  -4  10   9       29.77       25.50      3.32 o 
  -3  10   9        9.49        7.50      1.53 o 
  -2  10   9        7.84        3.82      0.93 o 
  -1  10   9       33.60       34.92      2.29 o 
   0  10   9       90.47       83.11      3.43 o 
   1  10   9      529.51      510.57     13.56 o 
   2  10   9        8.05        6.67      1.86 o 
   3  10   9       30.43       24.57      3.73 o 
   4  10   9       64.10       52.86      3.65 o 
   5  10   9        0.55        0.55      1.22 o 
  -7  11   9        0.36        0.14      0.91 o 
  -6  11   9       15.56       18.37      1.65 o 
  -5  11   9       11.83       13.69      1.97 o 
  -4  11   9        6.23        9.05      2.45 o 
  -3  11   9       28.52       27.79      2.59 o 
  -2  11   9       24.56       24.84      2.27 o 
  -1  11   9       33.34       39.50      2.76 o 
   0  11   9        4.35        1.82      1.44 o 
   1  11   9       27.50       27.10      3.41 o 
   2  11   9       17.78       14.86      2.51 o 
   3  11   9        4.53        4.13      1.44 o 
   4  11   9       16.40       16.15      1.98 o 
   5  11   9       65.90       62.31      3.05 o 
  -6  12   9        9.51        7.52      1.01 o 
  -5  12   9       17.77       23.51      1.97 o 
  -4  12   9        1.03        0.09      1.70 o 
  -3  12   9      106.15      113.39      4.71 o 
  -2  12   9       73.21       78.15      3.71 o 
  -1  12   9      701.03      702.28     10.86 o 
   0  12   9      233.37      248.46      6.25 o 
   1  12   9        1.69        1.13      1.85 o 
   2  12   9      234.95      253.46      9.13 o 
   3  12   9      172.42      191.45      9.32 o 
   4  12   9       16.10       24.99      3.23 o 
   5  12   9        0.24        0.11      1.36 o 
  -6  13   9        0.36       -0.11      0.72 o 
  -5  13   9        0.06        0.08      1.03 o 
  -4  13   9       85.39       96.19      5.60 o 
  -3  13   9      103.78      108.45      5.34 o 
  -2  13   9       32.15       36.95      2.55 o 
  -1  13   9      343.68      340.92      7.43 o 
   0  13   9       36.12       25.78      3.05 o 
   1  13   9      100.87      124.60      6.53 o 
   2  13   9       42.89       46.70      5.31 o 
   3  13   9        1.87        0.14      1.09 o 
   4  13   9        3.80        4.31      1.68 o 
   5  13   9       30.26       30.07      3.29 o 
  -6  14   9       16.23       17.92      2.38 o 
  -5  14   9       27.01       29.82      2.84 o 
  -4  14   9       16.01        8.29      1.92 o 
  -3  14   9        7.86        8.26      1.71 o 
  -2  14   9       10.21        6.97      1.45 o 
  -1  14   9      175.28      157.62      4.83 o 
   0  14   9       49.43       64.89      3.41 o 
   1  14   9        0.85       -1.03      1.63 o 
   2  14   9        0.24       -1.23      1.23 o 
   3  14   9       13.84       17.49      1.89 o 
   4  14   9        1.01        0.44      1.04 o 
  -5  15   9        3.70        8.21      1.33 o 
  -4  15   9       20.81       24.78      2.59 o 
  -3  15   9        0.65        2.87      2.00 o 
  -2  15   9       20.82       20.68      2.20 o 
  -1  15   9      222.57      220.12      5.28 o 
   0  15   9        0.05        0.67      1.04 o 
   1  15   9       87.55      106.84      5.43 o 
   2  15   9       92.11      107.42      4.39 o 
   3  15   9       99.20      110.30      3.73 o 
   4  15   9       30.68       28.71      3.27 o 
  -5  16   9        6.22        5.62      1.52 o 
  -4  16   9        6.36        5.75      1.27 o 
  -3  16   9       14.08       15.74      2.06 o 
  -2  16   9        0.03        0.78      0.82 o 
  -1  16   9        0.29        0.14      0.79 o 
   0  16   9       25.12       21.91      1.84 o 
   1  16   9        0.40        0.55      1.00 o 
   2  16   9        3.56        3.35      1.15 o 
   3  16   9        5.43        6.82      1.28 o 
  -4  17   9        5.61        6.99      0.99 o 
  -3  17   9       27.95       26.75      2.12 o 
  -2  17   9        0.02       -0.08      0.79 o 
  -1  17   9        0.12       -0.48      0.71 o 
   0  17   9        5.45        8.08      1.26 o 
   1  17   9        3.05        4.13      0.95 o 
   2  17   9       26.28       29.16      1.67 o 
  -2  18   9       20.87       19.05      1.92 o 
  -1  18   9        6.08        4.41      1.36 o 
   0  18   9        0.11       -0.38      0.77 o 
   1  18   9        3.09        2.79      1.20 o 
  -8   0  10      344.05      365.80     14.30 o 
  -7   0  10       73.52       61.26      9.28 o 
  -6   0  10       59.10       64.26      4.30 o 
  -5   0  10        5.70        5.89      1.96 o 
  -4   0  10      132.21      114.29      4.65 o 
  -3   0  10     1100.02     1153.45     19.12 o 
  -2   0  10     1577.43     1591.54     16.71 o 
  -1   0  10      234.33      208.92      5.33 o 
   0   0  10       73.34       75.20      3.45 o 
   1   0  10      505.24      519.51     11.96 o 
   2   0  10      181.42      174.69      8.84 o 
   3   0  10     1872.73     1824.82     25.86 o 
   4   0  10      667.86      775.86     18.08 o 
   5   0  10      220.02      224.81      7.39 o 
   6   0  10      178.23      204.81     13.26 o 
  -8   1  10        3.27        9.15      1.69 o 
  -7   1  10        0.11        0.07      1.47 o 
  -6   1  10       11.08       10.58      3.88 o 
  -5   1  10        3.60        2.96      1.08 o 
  -4   1  10       58.16       60.59      2.52 o 
  -3   1  10        9.58       12.29      1.28 o 
  -2   1  10      128.58      127.53      3.52 o 
  -1   1  10      126.59      117.14      3.08 o 
   0   1  10       41.87       41.83      2.10 o 
   1   1  10        8.01        8.98      1.30 o 
   2   1  10        1.41        6.75      1.43 o 
   3   1  10      206.67      209.39      6.55 o 
   4   1  10       13.15       17.18      2.07 o 
   5   1  10       62.54       61.00      2.75 o 
   6   1  10        0.01        0.26      0.78 o 
  -8   2  10      104.75      109.97      5.52 o 
  -7   2  10       21.44       19.27      3.14 o 
  -6   2  10       15.81       12.95      3.29 o 
  -5   2  10       55.43       56.31      3.03 o 
  -4   2  10        2.81        3.37      0.78 o 
  -3   2  10      329.88      338.45      6.24 o 
  -2   2  10       12.27       13.11      1.28 o 
  -1   2  10        1.11        0.78      0.91 o 
   0   2  10       24.09       23.62      1.67 o 
   1   2  10      280.26      289.75      5.04 o 
   2   2  10       63.67       52.30      3.07 o 
   3   2  10      115.41      103.64      5.50 o 
   4   2  10       47.62       52.14      4.32 o 
   5   2  10       11.21       16.28      1.66 o 
   6   2  10       35.81       40.35      2.77 o 
  -8   3  10       14.81       16.70      2.24 o 
  -7   3  10       16.74       19.04      3.08 o 
  -6   3  10       33.53       45.67      4.66 o 
  -5   3  10        3.33        2.44      1.43 o 
  -4   3  10      739.83      708.91      8.58 o 
  -3   3  10        6.62        3.43      0.84 o 
  -2   3  10        6.43        6.63      1.03 o 
  -1   3  10       46.31       40.16      1.96 o 
   0   3  10       56.91       52.90      2.23 o 
   1   3  10      220.70      189.74      4.42 o 
   2   3  10      391.44      383.71      7.31 o 
   3   3  10      731.82      719.62     20.68 o 
   4   3  10      136.29      131.48      4.63 o 
   5   3  10      191.29      189.80      5.08 o 
   6   3  10       57.07       64.51      3.39 o 
  -8   4  10        1.78        2.60      3.21 o 
  -7   4  10        0.59        2.00      1.20 o 
  -6   4  10        0.23        1.60      1.09 o 
  -5   4  10        0.66        0.90      1.22 o 
  -4   4  10       31.52       28.97      1.77 o 
  -3   4  10      232.72      245.16      5.37 o 
  -2   4  10      435.29      443.16      6.23 o 
  -1   4  10       45.56       46.61      2.13 o 
   0   4  10       25.42       21.05      1.53 o 
   1   4  10      126.21      116.60      3.65 o 
   2   4  10       33.36       29.43      2.14 o 
   3   4  10        9.59        9.80      2.09 o 
   4   4  10       38.04       46.34      4.61 o 
   5   4  10        0.66        1.30      1.11 o 
   6   4  10        0.17        1.34      0.94 o 
  -8   5  10        1.52        2.13      1.13 o 
  -7   5  10       31.92       31.51      2.78 o 
  -6   5  10       70.86       93.51      5.89 o 
  -5   5  10       32.87       40.48      2.82 o 
  -4   5  10      208.47      192.02      4.79 o 
  -3   5  10       90.50       97.06      3.22 o 
  -2   5  10      103.58      115.14      3.23 o 
  -1   5  10        9.84        5.73      1.31 o 
   0   5  10      272.31      245.38      5.20 o 
   1   5  10       22.37       20.37      1.72 o 
   2   5  10       66.29       59.99      3.02 o 
   3   5  10      371.48      399.80     10.92 o 
   4   5  10       34.21       28.50      3.65 o 
   5   5  10      273.62      295.47     12.43 o 
   6   5  10        5.48        3.86      1.25 o 
  -8   6  10        0.04        0.52      2.24 o 
  -7   6  10       20.84       18.23      1.77 o 
  -6   6  10       22.13       18.20      2.86 o 
  -5   6  10        0.87        6.22      2.15 o 
  -4   6  10        7.45        7.11      1.43 o 
  -3   6  10       71.87       67.93      2.71 o 
  -2   6  10      101.73      112.76      3.22 o 
  -1   6  10      290.41      279.46      5.82 o 
   0   6  10      380.96      353.44      6.93 o 
   1   6  10        0.39        1.33      1.23 o 
   2   6  10        2.44       -0.15      1.01 o 
   3   6  10       10.83       12.57      2.21 o 
   4   6  10       35.27       38.07      3.23 o 
   5   6  10        3.56        4.28      1.74 o 
   6   6  10      124.75      139.96      5.51 o 
  -8   7  10        3.33        1.94      0.92 o 
  -7   7  10        1.64        1.26      1.04 o 
  -6   7  10        8.53        7.47      1.53 o 
  -5   7  10        0.01        0.50      1.27 o 
  -4   7  10        8.49        6.10      1.66 o 
  -3   7  10        8.33        6.77      1.18 o 
  -2   7  10        2.64        1.24      0.71 o 
  -1   7  10        5.88        6.08      1.10 o 
   0   7  10      171.39      180.70      5.42 o 
   1   7  10      100.84       99.17      4.00 o 
   2   7  10       40.29       31.61      2.50 o 
   3   7  10        0.09        2.16      1.15 o 
   4   7  10       28.36       29.14      2.80 o 
   5   7  10        0.16       -0.53      1.09 o 
   6   7  10       61.29       62.74      3.45 o 
  -8   8  10        0.21        1.50      0.92 o 
  -7   8  10       37.32       43.16      2.73 o 
  -6   8  10       13.11       15.71      2.16 o 
  -5   8  10       28.32       27.22      2.66 o 
  -4   8  10        1.01        5.95      3.55 o 
  -3   8  10      217.16      232.06      7.80 o 
  -2   8  10        1.85        0.86      1.01 o 
  -1   8  10      929.42      937.55     11.47 o 
   0   8  10     1355.58     1454.36     14.43 o 
   1   8  10      613.04      587.11     11.20 o 
   2   8  10      163.73      160.98      5.48 o 
   3   8  10      212.47      235.64      6.74 o 
   4   8  10      129.04      117.47      5.27 o 
   5   8  10       21.91       26.11      2.25 o 
   6   8  10       67.70       62.41      3.00 o 
  -7   9  10        0.43       -0.85      0.85 o 
  -6   9  10       32.43       35.72      2.30 o 
  -5   9  10       12.56       11.53      1.90 o 
  -4   9  10       74.57       70.47      5.10 o 
  -3   9  10        0.77       -1.24      1.26 o 
  -2   9  10       18.69       15.66      2.03 o 
  -1   9  10        7.17        5.34      1.28 o 
   0   9  10      127.42      111.26      6.33 o 
   1   9  10      165.47      155.66      7.50 o 
   2   9  10       48.74       33.76      2.78 o 
   3   9  10      312.18      282.32      6.66 o 
   4   9  10        1.81        2.91      1.15 o 
   5   9  10      126.83      119.88      3.69 o 
  -7  10  10        4.81        4.53      1.12 o 
  -6  10  10        0.31       -0.08      0.76 o 
  -5  10  10        1.00        0.64      1.13 o 
  -4  10  10        6.18        0.99      1.46 o 
  -3  10  10       47.70       53.25      3.06 o 
  -2  10  10        1.81       -0.25      1.18 o 
  -1  10  10       71.89       84.28      3.89 o 
   0  10  10       17.64       17.67      2.09 o 
   1  10  10        5.25        2.26      2.43 o 
   2  10  10      105.83      106.81      7.23 o 
   3  10  10        2.89        1.94      0.92 o 
   4  10  10        1.19        0.96      1.04 o 
   5  10  10        3.62        4.13      0.77 o 
  -7  11  10        1.60        4.56      1.29 o 
  -6  11  10       45.63       49.96      2.27 o 
  -5  11  10       21.02       24.36      2.82 o 
  -4  11  10      259.00      253.37      7.56 o 
  -3  11  10      143.12      169.90      5.75 o 
  -2  11  10       78.92       77.81      3.66 o 
  -1  11  10       14.43       13.63      1.68 o 
   0  11  10        2.40        1.57      1.18 o 
   1  11  10       15.55       19.10      2.94 o 
   2  11  10      107.47      111.77      7.82 o 
   3  11  10      228.70      244.12      9.18 o 
   4  11  10        0.90        1.69      0.85 o 
  -6  12  10        0.13       -0.65      0.65 o 
  -5  12  10        1.64        4.31      1.25 o 
  -4  12  10       33.57       43.11      3.92 o 
  -3  12  10       22.40       23.20      2.21 o 
  -2  12  10       32.30       30.48      2.38 o 
  -1  12  10       23.75       22.21      2.00 o 
   0  12  10       10.05        6.06      1.61 o 
   1  12  10        9.86        5.22      2.16 o 
   2  12  10        7.27        5.55      1.82 o 
   3  12  10       10.39        7.24      1.56 o 
   4  12  10        0.54       -1.12      1.12 o 
  -6  13  10        0.03       -0.50      0.94 o 
  -5  13  10       40.40       37.58      2.91 o 
  -4  13  10      187.11      211.46      8.17 o 
  -3  13  10      314.68      339.48      9.73 o 
  -2  13  10       93.85       93.53      3.69 o 
  -1  13  10        2.57        1.19      1.00 o 
   0  13  10        2.71        0.26      1.18 o 
   1  13  10        9.53        7.59      2.04 o 
   2  13  10       35.15       33.99      2.88 o 
   3  13  10       38.30       42.89      2.53 o 
   4  13  10        2.45        2.76      1.04 o 
  -5  14  10        0.52        0.02      0.93 o 
  -4  14  10        6.99        3.41      1.49 o 
  -3  14  10      196.53      202.25      6.04 o 
  -2  14  10        1.41        1.27      0.91 o 
  -1  14  10        1.56        1.84      1.00 o 
   0  14  10        0.64        1.50      1.34 o 
   1  14  10        1.09        1.98      1.33 o 
   2  14  10       46.08       51.33      3.02 o 
   3  14  10        4.63        5.95      0.96 o 
  -5  15  10        0.14       -0.71      0.88 o 
  -4  15  10        5.26        2.81      1.30 o 
  -3  15  10        7.53        6.91      1.61 o 
  -2  15  10        0.68        0.79      0.73 o 
  -1  15  10       16.42       18.08      1.49 o 
   0  15  10       47.62       51.18      3.58 o 
   1  15  10        0.02        1.10      0.96 o 
   2  15  10        7.91       13.42      1.47 o 
   3  15  10        3.08        3.93      3.37 o 
  -4  16  10        8.37        8.11      1.12 o 
  -3  16  10       71.06       76.64      4.20 o 
  -2  16  10       93.52       78.39      2.66 o 
  -1  16  10        0.47        0.81      0.64 o 
   0  16  10        0.18       -0.22      0.87 o 
   1  16  10       10.96       17.15      1.60 o 
   2  16  10        3.62        4.09      1.03 o 
  -3  17  10        0.92        0.78      1.10 o 
  -2  17  10        1.99        2.65      0.91 o 
  -1  17  10        0.99        0.91      0.73 o 
   0  17  10        3.79        4.96      1.22 o 
   1  17  10       22.23       22.50      2.00 o 
  -8   1  11        2.73        1.17      1.49 o 
  -7   1  11        6.09        6.47      1.21 o 
  -6   1  11        0.72        1.90      0.92 o 
  -5   1  11        5.56        8.01      1.21 o 
  -4   1  11        2.00        3.18      1.26 o 
  -3   1  11      267.01      286.25      6.37 o 
  -2   1  11      199.33      207.25      4.63 o 
  -1   1  11       11.26        9.34      0.98 o 
   0   1  11     1566.72     1528.20     15.96 o 
   1   1  11      880.46      892.71     15.59 o 
   2   1  11        4.31        4.56      1.34 o 
   3   1  11       33.05       26.13      2.64 o 
   4   1  11       13.11       14.16      1.88 o 
   5   1  11        6.68        5.65      0.99 o 
   6   1  11       92.43      102.66      4.62 o 
  -8   2  11        0.29        0.80      1.77 o 
  -7   2  11        0.42        0.27      1.19 o 
  -6   2  11        0.83       -1.08      1.08 o 
  -5   2  11        0.69        1.15      0.92 o 
  -4   2  11      157.79      162.07      5.70 o 
  -3   2  11      120.73      125.83      3.96 o 
  -2   2  11        4.24        3.34      0.76 o 
  -1   2  11      139.02      137.42      3.52 o 
   0   2  11       26.27       28.38      1.98 o 
   1   2  11      885.05      820.44     11.49 o 
   2   2  11        2.36        1.34      2.96 o 
   3   2  11        1.15        1.29      1.20 o 
   4   2  11       35.34       31.49      2.31 o 
   5   2  11       40.04       40.33      2.51 o 
   6   2  11       35.69       37.68      4.16 o 
  -8   3  11        0.26        0.07      0.76 o 
  -7   3  11        0.99       -0.32      1.49 o 
  -6   3  11       14.75       10.16      3.12 o 
  -5   3  11       14.39       12.67      1.52 o 
  -4   3  11       62.00       67.89      3.73 o 
  -3   3  11       27.92       27.88      1.94 o 
  -2   3  11       84.09       82.97      2.93 o 
  -1   3  11       75.83       69.80      2.77 o 
   0   3  11        0.25        1.03      0.70 o 
   1   3  11        6.44        6.07      1.36 o 
   2   3  11       76.73       68.69      5.33 o 
   3   3  11       15.33       18.54      2.58 o 
   4   3  11       51.61       51.22      3.82 o 
   5   3  11        6.54        5.14      1.03 o 
   6   3  11       19.84       21.51      3.21 o 
  -8   4  11       12.56       11.04      2.17 o 
  -7   4  11       15.76       13.05      2.14 o 
  -6   4  11        4.90       10.40      1.93 o 
  -5   4  11        2.50        1.59      1.00 o 
  -4   4  11        0.53        3.56      1.61 o 
  -3   4  11      250.22      251.34      5.54 o 
  -2   4  11      342.50      344.02      6.05 o 
  -1   4  11      140.21      141.30      4.20 o 
   0   4  11       82.04       93.32      3.33 o 
   1   4  11      715.49      670.68     11.22 o 
   2   4  11       47.35       42.66      3.22 o 
   3   4  11      159.15      178.75      7.16 o 
   4   4  11        0.15        1.40      1.39 o 
   5   4  11       25.74       29.63      2.49 o 
   6   4  11        5.69        9.28      3.99 o 
  -8   5  11        1.83        0.77      0.90 o 
  -7   5  11        5.89        4.49      0.91 o 
  -6   5  11       15.79       13.44      2.10 o 
  -5   5  11       17.55       13.87      1.96 o 
  -4   5  11       26.86       29.21      3.00 o 
  -3   5  11       46.40       52.49      3.04 o 
  -2   5  11       45.72       35.61      2.20 o 
  -1   5  11      227.05      222.28      5.31 o 
   0   5  11       24.30       26.52      1.86 o 
   1   5  11      103.71       92.49      4.77 o 
   2   5  11        0.74       -0.02      1.13 o 
   3   5  11        7.01        4.79      1.26 o 
   4   5  11       14.33       14.62      2.10 o 
   5   5  11        6.54        6.71      1.37 o 
   6   5  11      102.73      122.87      6.62 o 
  -8   6  11       21.18       16.23      2.23 o 
  -7   6  11       11.58        5.47      0.95 o 
  -6   6  11        0.91        0.44      0.98 o 
  -5   6  11       36.78       32.43      3.90 o 
  -4   6  11        2.15        1.90      1.51 o 
  -3   6  11       15.30       14.81      2.41 o 
  -2   6  11      211.53      220.17      5.34 o 
  -1   6  11     1156.00     1170.86     12.22 o 
   0   6  11      279.63      286.46      6.84 o 
   1   6  11      119.62      109.67      4.62 o 
   2   6  11       50.97       55.02      3.25 o 
   3   6  11       82.25       88.29      4.33 o 
   4   6  11       11.89       12.59      2.34 o 
   5   6  11      130.74      144.50      5.87 o 
  -7   7  11        3.24        1.51      0.97 o 
  -6   7  11        1.75        1.03      1.09 o 
  -5   7  11       10.89       11.24      4.34 o 
  -4   7  11       13.02        9.89      2.29 o 
  -3   7  11      260.21      272.12      8.60 o 
  -2   7  11      142.32      137.94      5.52 o 
  -1   7  11      187.84      204.09      6.64 o 
   0   7  11      449.65      465.87     12.99 o 
   1   7  11        0.05        0.76      1.54 o 
   2   7  11       29.98       27.21      2.32 o 
   3   7  11        7.06        4.49      1.25 o 
   4   7  11       20.69       20.26      4.16 o 
   5   7  11        7.54        6.08      1.17 o 
  -7   8  11        1.34        0.23      0.55 o 
  -6   8  11        1.39       -0.65      0.93 o 
  -5   8  11        2.94        1.59      1.80 o 
  -4   8  11        0.82        1.89      2.52 o 
  -3   8  11        0.05       -1.34      1.34 o 
  -2   8  11       29.49       31.24      2.84 o 
  -1   8  11        6.49        8.22      1.70 o 
   0   8  11       12.75       12.93      2.42 o 
   1   8  11      389.14      371.69      9.89 o 
   2   8  11      101.91       81.27      3.81 o 
   3   8  11       93.55       83.49      3.88 o 
   4   8  11        0.35       -0.51      0.85 o 
   5   8  11        0.42        1.33      0.68 o 
  -7   9  11        2.40        2.14      1.23 o 
  -6   9  11        0.40        0.47      1.02 o 
  -5   9  11       33.47       43.68      3.78 o 
  -4   9  11       11.01        6.81      1.65 o 
  -3   9  11       73.04       78.89      5.51 o 
  -2   9  11        9.78        7.88      1.53 o 
  -1   9  11      103.85      107.31      4.77 o 
   0   9  11      297.42      309.73     10.61 o 
   1   9  11        5.96        4.87      2.00 o 
   2   9  11       18.60       18.96      2.52 o 
   3   9  11        3.31        2.93      1.03 o 
   4   9  11       71.55       73.99      3.41 o 
   5   9  11       10.10        9.81      2.15 o 
  -6  10  11        2.07        2.82      0.91 o 
  -5  10  11        0.19        0.04      1.37 o 
  -4  10  11       17.16       17.37      2.24 o 
  -3  10  11       30.57       27.14      2.68 o 
  -2  10  11       39.44       40.86      2.72 o 
  -1  10  11      392.17      410.25      8.13 o 
   0  10  11       21.50       17.00      2.47 o 
   1  10  11      114.24       98.31      5.79 o 
   2  10  11       14.10        9.31      1.99 o 
   3  10  11        4.99        7.68      1.54 o 
   4  10  11        7.96        3.29      3.09 o 
  -6  11  11        6.59        5.11      0.90 o 
  -5  11  11        7.36        7.72      1.27 o 
  -4  11  11       14.39       15.00      1.99 o 
  -3  11  11        8.03        6.96      1.37 o 
  -2  11  11        0.77       -1.19      1.19 o 
  -1  11  11        2.65        0.55      1.00 o 
   0  11  11        0.04        1.86      1.72 o 
   1  11  11        8.05        5.48      2.40 o 
   2  11  11       30.54       31.31      3.10 o 
   3  11  11       62.06       55.94      4.78 o 
   4  11  11        5.25        4.43      1.92 o 
  -6  12  11        3.15        6.70      1.77 o 
  -5  12  11       18.44       16.98      1.59 o 
  -4  12  11      104.09      113.70      5.50 o 
  -3  12  11      467.48      486.76     10.01 o 
  -2  12  11       94.76      108.72      3.96 o 
  -1  12  11       44.42       46.54      2.59 o 
   0  12  11       37.14       34.64      3.53 o 
   1  12  11      219.67      233.15      8.12 o 
   2  12  11       61.79       64.45      3.47 o 
   3  12  11       14.45       13.45      1.33 o 
   4  12  11       22.54       21.18      2.63 o 
  -5  13  11       10.10        6.25      1.24 o 
  -4  13  11        5.07        9.02      1.80 o 
  -3  13  11       78.51       84.34      3.96 o 
  -2  13  11       68.73       63.56      2.82 o 
  -1  13  11       12.66       12.42      1.34 o 
   0  13  11       55.72       62.34      4.23 o 
   1  13  11        1.18        1.70      1.34 o 
   2  13  11        0.54        1.06      1.18 o 
   3  13  11        4.54        4.64      1.32 o 
  -5  14  11        9.81        9.82      1.21 o 
  -4  14  11        2.19        3.77      1.62 o 
  -3  14  11      219.17      214.76      5.48 o 
  -2  14  11       13.89       16.50      1.55 o 
  -1  14  11        0.47        1.61      0.73 o 
   0  14  11        4.18        6.10      1.55 o 
   1  14  11       27.75       31.11      2.31 o 
   2  14  11        0.13       -0.02      0.71 o 
   3  14  11        1.40        5.66      1.71 o 
  -4  15  11        9.25        8.67      1.24 o 
  -3  15  11       20.51       22.28      2.80 o 
  -2  15  11        1.05        0.44      0.64 o 
  -1  15  11       38.60       41.82      1.89 o 
   0  15  11      136.01      142.99      4.42 o 
   1  15  11        6.60       10.01      1.37 o 
   2  15  11        9.76       12.97      1.67 o 
  -3  16  11        0.50       -1.29      1.29 o 
  -2  16  11        8.47       12.25      2.28 o 
  -1  16  11        2.48        2.59      0.78 o 
   0  16  11        7.43        8.32      1.14 o 
   1  16  11       26.46       25.10      2.04 o 
  -7   0  12       12.35       15.20      2.02 o 
  -6   0  12        7.78       14.69      2.05 o 
  -5   0  12      149.04      148.57      6.37 o 
  -4   0  12      406.53      429.84     15.14 o 
  -3   0  12       24.21       29.39      4.37 o 
  -2   0  12       93.31       82.45      4.35 o 
  -1   0  12       33.16       31.30      2.81 o 
   0   0  12      570.03      567.87     13.77 o 
   1   0  12     3001.44     2940.89     50.20 o 
   2   0  12      936.78     1062.93     33.70 o 
   3   0  12       58.80       49.62      7.23 o 
   4   0  12      257.72      256.02      9.53 o 
   5   0  12      209.55      218.69      9.77 o 
  -7   1  12        0.01        1.83      1.79 o 
  -6   1  12       16.80       15.24      1.49 o 
  -5   1  12        5.16        6.09      1.30 o 
  -4   1  12        0.73       -1.42      1.54 o 
  -3   1  12        0.22        0.40      1.45 o 
  -2   1  12        0.74       -0.41      0.88 o 
  -1   1  12        1.20        0.92      0.78 o 
   0   1  12        3.26        1.11      1.18 o 
   1   1  12       98.72      107.59      4.64 o 
   2   1  12       23.14       22.23      3.87 o 
   3   1  12       46.58       43.15      3.68 o 
   4   1  12       18.39       17.36      1.86 o 
   5   1  12        8.02        9.08      1.20 o 
  -7   2  12        5.85        4.91      2.49 o 
  -6   2  12       13.10       13.15      1.87 o 
  -5   2  12      137.01      150.48      5.11 o 
  -4   2  12       33.87       37.44      2.96 o 
  -3   2  12       30.08       31.58      2.80 o 
  -2   2  12       10.81        9.27      1.40 o 
  -1   2  12       17.35       22.89      1.76 o 
   0   2  12       59.53       64.52      3.34 o 
   1   2  12      459.88      452.61      9.36 o 
   2   2  12       48.08       47.84      4.12 o 
   3   2  12       48.29       57.45      4.26 o 
   4   2  12       18.21       20.20      2.70 o 
   5   2  12       52.53       56.63      3.44 o 
  -7   3  12        4.28       11.10      1.74 o 
  -6   3  12       82.33       70.70      4.68 o 
  -5   3  12        8.79        7.53      1.58 o 
  -4   3  12        6.30        9.05      1.76 o 
  -3   3  12        8.96        6.29      1.55 o 
  -2   3  12        0.62        0.65      1.06 o 
  -1   3  12      427.30      434.33      8.05 o 
   0   3  12       41.41       44.88      2.80 o 
   1   3  12      306.47      299.60     10.38 o 
   2   3  12       20.24       15.13      2.19 o 
   3   3  12      111.45      108.29      5.72 o 
   4   3  12      299.60      337.86      8.57 o 
   5   3  12       35.57       33.86      5.54 o 
  -7   4  12        0.19       -0.87      0.87 o 
  -6   4  12        9.49        8.05      1.52 o 
  -5   4  12       70.18       65.62      3.51 o 
  -4   4  12      112.17      109.97      5.50 o 
  -3   4  12       33.36       29.50      3.09 o 
  -2   4  12       17.07       16.07      2.09 o 
  -1   4  12        4.68        4.93      1.17 o 
   0   4  12       45.68       42.76      2.75 o 
   1   4  12        2.67        2.79      2.17 o 
   2   4  12       98.64      106.81      5.01 o 
   3   4  12        0.10        0.23      1.36 o 
   4   4  12        3.71        3.61      1.27 o 
   5   4  12       26.55       28.39      2.37 o 
  -7   5  12        4.33        3.46      0.72 o 
  -6   5  12       30.35       24.45      2.92 o 
  -5   5  12        0.12       -1.52      1.87 o 
  -4   5  12       23.98       27.72      2.92 o 
  -3   5  12       50.37       46.22      3.75 o 
  -2   5  12        1.14        0.69      1.23 o 
  -1   5  12        5.20        4.78      1.28 o 
   0   5  12       33.54       28.84      2.43 o 
   1   5  12      386.23      397.94     10.00 o 
   2   5  12       23.67       22.01      2.27 o 
   3   5  12      167.53      178.50      5.88 o 
   4   5  12       94.25       97.92      5.41 o 
   5   5  12       27.03       33.38      4.19 o 
  -7   6  12        2.54        2.11      0.95 o 
  -6   6  12        0.03        1.45      1.19 o 
  -5   6  12        4.23        7.53      4.10 o 
  -4   6  12      100.45      108.13      5.31 o 
  -3   6  12      120.20      123.59      5.87 o 
  -2   6  12      341.64      346.97     11.16 o 
  -1   6  12      278.80      280.82      6.87 o 
   0   6  12       68.57       61.12      4.89 o 
   1   6  12        2.53        3.80      1.64 o 
   2   6  12      106.80      115.35      5.88 o 
   3   6  12      157.36      153.47      4.65 o 
   4   6  12      136.16      140.74      6.16 o 
   5   6  12       72.19       81.73      5.85 o 
  -7   7  12        0.01        0.82      1.35 o 
  -6   7  12        0.68        0.40      0.89 o 
  -5   7  12        1.30        0.60      1.12 o 
  -4   7  12        1.55        1.73      2.39 o 
  -3   7  12       19.94       20.31      3.07 o 
  -2   7  12        5.76        5.27      1.88 o 
  -1   7  12        0.30        1.24      1.05 o 
   0   7  12        8.38        8.72      1.90 o 
   1   7  12       31.98       36.25      3.18 o 
   2   7  12        3.58        2.89      1.30 o 
   3   7  12       18.75       22.27      2.86 o 
   4   7  12       15.18       11.45      3.00 o 
   5   7  12        2.14        1.37      1.12 o 
  -7   8  12       16.47       11.64      2.01 o 
  -6   8  12        0.15        1.25      0.92 o 
  -5   8  12      100.22      112.94      5.55 o 
  -4   8  12       53.28       58.11      3.45 o 
  -3   8  12       49.34       43.37      3.87 o 
  -2   8  12      662.01      667.56     11.43 o 
  -1   8  12      522.12      541.11      9.21 o 
   0   8  12      115.84      111.74      6.29 o 
   1   8  12       10.35       10.52      2.09 o 
   2   8  12      118.69      109.09      5.34 o 
   3   8  12        3.52        1.77      1.46 o 
   4   8  12      121.50      140.27      8.26 o 
  -6   9  12        9.19        5.85      0.99 o 
  -5   9  12        0.20       -1.08      1.37 o 
  -4   9  12        3.36        2.51      1.49 o 
  -3   9  12       27.76       24.40      2.34 o 
  -2   9  12        2.34        1.66      1.35 o 
  -1   9  12       92.90       89.07      4.11 o 
   0   9  12       11.00        7.09      1.73 o 
   1   9  12      169.31      175.56      7.32 o 
   2   9  12       25.08       19.13      3.13 o 
   3   9  12      143.86      121.54      6.20 o 
   4   9  12       15.42       17.68      2.89 o 
  -6  10  12        0.07        0.16      0.59 o 
  -5  10  12       16.41       21.56      2.36 o 
  -4  10  12        6.82        8.13      1.70 o 
  -3  10  12        6.46        4.80      1.25 o 
  -2  10  12       41.00       42.20      2.61 o 
  -1  10  12       31.84       26.31      2.05 o 
   0  10  12       80.44       82.61      5.21 o 
   1  10  12        3.37        4.24      1.65 o 
   2  10  12        0.24       -0.03      1.13 o 
   3  10  12        8.54        8.92      1.84 o 
   4  10  12        8.82        8.76      2.44 o 
  -5  11  12        9.33       10.54      1.53 o 
  -4  11  12       36.95       33.80      2.47 o 
  -3  11  12        3.76        1.34      1.03 o 
  -2  11  12        8.94        5.98      1.12 o 
  -1  11  12        1.22       -0.52      0.89 o 
   0  11  12        0.73        2.00      1.57 o 
   1  11  12      168.06      179.57      6.76 o 
   2  11  12       13.91       10.76      1.42 o 
   3  11  12      119.39      116.30      5.06 o 
  -5  12  12       15.59       13.93      1.56 o 
  -4  12  12       11.15       13.57      1.93 o 
  -3  12  12       32.18       36.46      2.60 o 
  -2  12  12        1.61        0.42      0.85 o 
  -1  12  12        3.30        3.59      0.87 o 
   0  12  12        1.50        0.88      1.40 o 
   1  12  12        1.56        2.28      1.21 o 
   2  12  12        0.05        0.07      0.90 o 
   3  12  12       18.65       18.60      1.51 o 
  -4  13  12       22.13       20.28      2.18 o 
  -3  13  12        8.72        6.15      1.13 o 
  -2  13  12        1.39        0.05      0.70 o 
  -1  13  12       34.27       35.74      2.05 o 
   0  13  12        2.22        3.53      1.29 o 
   1  13  12        2.78        2.00      0.92 o 
   2  13  12        4.49        7.46      1.19 o 
  -4  14  12       15.66       16.52      1.40 o 
  -3  14  12       41.10       34.53      1.84 o 
  -2  14  12        0.38        1.18      0.93 o 
  -1  14  12        3.30        3.32      0.99 o 
   0  14  12       22.89       26.02      2.18 o 
   1  14  12       23.11       30.28      1.85 o 
  -1  15  12        0.01        1.88      1.02 o 
   0  15  12        2.12        2.37      1.54 o 
  -7   1  13        3.47        2.51      1.07 o 
  -6   1  13       38.36       46.35      3.57 o 
  -5   1  13        0.01        1.02      1.26 o 
  -4   1  13       23.64       25.84      2.78 o 
  -3   1  13        7.39       11.99      2.17 o 
  -2   1  13      461.66      469.95      9.72 o 
  -1   1  13        0.90        3.08      1.35 o 
   0   1  13        5.06        3.11      1.12 o 
   1   1  13       14.41       12.87      2.04 o 
   2   1  13        4.52        1.97      2.45 o 
   3   1  13       79.53       84.52      5.97 o 
   4   1  13       23.18       20.87      1.99 o 
  -7   2  13        0.53        0.70      0.72 o 
  -6   2  13        3.58        4.40      1.14 o 
  -5   2  13       52.28       47.51      3.28 o 
  -4   2  13       22.45       25.71      2.74 o 
  -3   2  13       73.00       75.07      4.62 o 
  -2   2  13       49.51       47.89      3.23 o 
  -1   2  13      402.13      396.58      8.13 o 
   0   2  13       46.17       42.59      2.67 o 
   1   2  13       52.18       47.23      3.48 o 
   2   2  13        1.98        2.62      1.59 o 
   3   2  13        5.63        3.51      2.60 o 
   4   2  13       91.10       97.60      5.54 o 
  -7   3  13        3.23        3.28      0.98 o 
  -6   3  13        2.57        3.42      1.44 o 
  -5   3  13        0.55        0.61      1.19 o 
  -4   3  13       60.67       61.13      3.97 o 
  -3   3  13        2.63        1.44      1.52 o 
  -2   3  13        6.34        5.41      1.48 o 
  -1   3  13        7.22        5.57      1.35 o 
   0   3  13        8.04        4.35      1.53 o 
   1   3  13        5.19        5.65      1.42 o 
   2   3  13       27.87       31.89      3.21 o 
   3   3  13        6.42        8.93      2.49 o 
   4   3  13        6.77        7.41      1.33 o 
  -7   4  13        1.76        1.10      0.67 o 
  -6   4  13        7.79        7.41      1.63 o 
  -5   4  13      115.99      117.27      5.96 o 
  -4   4  13       15.43       15.15      2.16 o 
  -3   4  13      137.41      155.30      5.76 o 
  -2   4  13      118.81      131.89      4.73 o 
  -1   4  13      253.30      252.46      6.41 o 
   0   4  13      160.11      155.12      5.33 o 
   1   4  13        4.93        8.49      1.74 o 
   2   4  13       85.58       84.66      5.09 o 
   3   4  13        0.18        1.71      1.71 o 
   4   4  13       12.58       14.57      2.10 o 
  -7   5  13        6.01        5.00      1.49 o 
  -6   5  13        0.95        0.96      0.99 o 
  -5   5  13        4.86        3.31      1.54 o 
  -4   5  13        0.06        1.71      1.36 o 
  -3   5  13       20.48       20.25      2.78 o 
  -2   5  13        8.56       10.29      1.75 o 
  -1   5  13      166.73      172.87      5.16 o 
   0   5  13       11.92       11.85      2.04 o 
   1   5  13        7.88        5.18      1.48 o 
   2   5  13       18.20       18.45      2.60 o 
   3   5  13       13.56       16.74      2.66 o 
   4   5  13       30.82       31.89      2.80 o 
  -6   6  13        0.70       -0.62      0.83 o 
  -5   6  13       27.26       27.83      2.85 o 
  -4   6  13       39.59       38.63      3.13 o 
  -3   6  13      297.89      333.23      9.05 o 
  -2   6  13      285.27      289.68      8.39 o 
  -1   6  13       49.42       49.30      2.51 o 
   0   6  13        2.53        3.45      1.38 o 
   1   6  13       86.80       95.30      4.76 o 
   2   6  13        1.53        1.56      1.46 o 
   3   6  13       16.63       22.87      4.20 o 
   4   6  13      102.14       99.19      4.57 o 
  -6   7  13        1.33        2.93      0.92 o 
  -5   7  13       22.44       26.56      2.00 o 
  -4   7  13       80.46       94.00      4.41 o 
  -3   7  13       45.97       52.97      3.62 o 
  -2   7  13        3.90        4.11      1.32 o 
  -1   7  13        1.45        1.84      0.87 o 
   0   7  13       68.43       68.45      5.93 o 
   1   7  13       15.88       15.41      2.86 o 
   2   7  13       14.00       14.59      2.03 o 
   3   7  13       99.10       98.36      4.96 o 
   4   7  13       20.36       25.51      2.23 o 
  -6   8  13        2.10        0.65      0.71 o 
  -5   8  13        0.08        1.24      1.05 o 
  -4   8  13       12.69        9.32      1.37 o 
  -3   8  13        0.43        0.80      1.29 o 
  -2   8  13       15.24       17.27      1.97 o 
  -1   8  13      205.22      203.27      5.60 o 
   0   8  13       81.57       80.10      4.97 o 
   1   8  13       69.41       58.47      5.04 o 
   2   8  13        1.74        1.32      0.99 o 
   3   8  13       12.31       18.98      2.21 o 
   4   8  13        0.66        0.93      1.13 o 
  -6   9  13        0.18        0.31      0.63 o 
  -5   9  13        6.60        9.17      1.32 o 
  -4   9  13       27.07       36.76      2.65 o 
  -3   9  13       22.80       24.51      2.10 o 
  -2   9  13        5.37        5.07      1.10 o 
  -1   9  13       33.86       32.79      2.03 o 
   0   9  13       24.69       29.80      3.17 o 
   1   9  13       34.01       39.21      4.02 o 
   2   9  13       22.04       23.90      2.07 o 
   3   9  13      102.37       93.94     10.36 o 
  -5  10  13       50.08       42.30      2.07 o 
  -4  10  13        0.18        0.92      0.77 o 
  -3  10  13       86.81       99.91      3.67 o 
  -2  10  13       27.89       23.71      1.81 o 
  -1  10  13      134.31      130.38      5.96 o 
   0  10  13        6.07        7.62      1.73 o 
   1  10  13       17.93        9.05      2.05 o 
   2  10  13       23.44       21.35      1.68 o 
   3  10  13        0.03       -1.33      1.34 o 
  -5  11  13        3.25        3.89      0.92 o 
  -4  11  13        1.01        2.02      0.61 o 
  -3  11  13        0.03        0.88      0.66 o 
  -2  11  13        5.02        4.45      0.80 o 
  -1  11  13        2.12        2.54      1.18 o 
   0  11  13       13.05       14.42      1.72 o 
   1  11  13       12.43       12.19      1.74 o 
   2  11  13        2.79        2.52      0.88 o 
  -4  12  13        9.33       12.00      1.18 o 
  -3  12  13       47.64       51.42      2.15 o 
  -2  12  13        6.89        6.34      0.80 o 
  -1  12  13       65.29       64.40      4.43 o 
   0  12  13       54.19       47.48      2.92 o 
   1  12  13       15.85       16.45      1.44 o 
   2  12  13        2.90        2.50      0.83 o 
  -3  13  13        0.03        1.11      0.76 o 
  -2  13  13       10.96        7.83      1.57 o 
  -1  13  13        3.43        2.12      1.17 o 
   0  13  13        0.79        0.23      0.96 o 
   1  13  13        4.17        4.05      0.88 o 
  -1  14  13       32.17       34.58      3.42 o 
  -6   0  14       56.97       52.36      4.49 o 
  -5   0  14       18.63       16.75      2.69 o 
  -4   0  14       17.72       13.38      2.93 o 
  -3   0  14        0.64       -0.13      2.40 o 
  -2   0  14      414.01      429.22     14.51 o 
  -1   0  14     1720.61     1804.20     23.14 o 
   0   0  14      331.38      335.88     11.70 o 
   1   0  14        3.77        5.03      1.86 o 
   2   0  14       72.98       78.58      8.18 o 
   3   0  14      339.44      349.07     14.35 o 
  -6   1  14        3.95        3.31      1.19 o 
  -5   1  14        0.14        0.35      1.03 o 
  -4   1  14        0.15        1.65      1.34 o 
  -3   1  14        1.05        1.11      1.52 o 
  -2   1  14        1.24        0.94      1.25 o 
  -1   1  14        0.25        1.87      1.25 o 
   0   1  14       33.82       35.45      2.34 o 
   1   1  14       19.38       19.13      2.05 o 
   2   1  14       58.83       56.76      4.90 o 
   3   1  14        0.01       -0.31      1.33 o 
  -6   2  14        3.98        6.46      1.81 o 
  -5   2  14       20.40       20.63      2.54 o 
  -4   2  14        0.16        0.57      1.30 o 
  -3   2  14        3.39        4.73      1.65 o 
  -2   2  14        0.18        1.27      1.34 o 
  -1   2  14      490.76      490.35      8.47 o 
   0   2  14        6.50        6.49      1.33 o 
   1   2  14       21.37       22.91      2.81 o 
   2   2  14        2.28        1.90      1.74 o 
   3   2  14      147.72      158.67      5.15 o 
  -6   3  14        2.40        2.09      1.20 o 
  -5   3  14        0.28       -0.81      1.00 o 
  -4   3  14       29.05       25.43      2.53 o 
  -3   3  14       53.74       59.86      3.94 o 
  -2   3  14        4.66        3.69      1.27 o 
  -1   3  14       27.21       29.17      2.19 o 
   0   3  14       24.16       24.13      2.10 o 
   1   3  14        0.15        2.42      1.71 o 
   2   3  14      203.41      219.66      6.94 o 
   3   3  14        0.40       -1.16      1.16 o 
  -6   4  14       19.29       20.38      2.13 o 
  -5   4  14        6.27        8.06      1.81 o 
  -4   4  14        3.76        1.89      1.28 o 
  -3   4  14        2.08        1.95      1.42 o 
  -2   4  14       12.79       14.44      2.14 o 
  -1   4  14        0.06       -0.07      1.00 o 
   0   4  14       42.49       42.88      2.80 o 
   1   4  14        7.57        5.88      1.81 o 
   2   4  14        0.08       -1.24      1.24 o 
   3   4  14       12.27       11.33      2.87 o 
  -6   5  14        0.43        1.18      0.89 o 
  -5   5  14        3.91        3.03      0.96 o 
  -4   5  14       39.58       35.65      3.10 o 
  -3   5  14        1.35        2.73      1.63 o 
  -2   5  14        7.94        6.04      1.71 o 
  -1   5  14       71.44       65.34      3.62 o 
   0   5  14       44.53       54.56      3.50 o 
   1   5  14       11.86       14.41      2.22 o 
   2   5  14      168.45      183.84      6.16 o 
   3   5  14        6.68        5.86      2.00 o 
  -6   6  14       39.10       42.81      2.14 o 
  -5   6  14        1.84        0.22      0.76 o 
  -4   6  14       62.36       52.54      3.47 o 
  -3   6  14      203.52      202.49      6.24 o 
  -2   6  14       82.40       85.56      4.03 o 
  -1   6  14        0.17        0.33      0.90 o 
   0   6  14       48.35       53.26      3.92 o 
   1   6  14      213.77      218.78      7.02 o 
   2   6  14       21.60       22.57      2.70 o 
   3   6  14       90.95       96.94      6.51 o 
  -5   7  14        2.20        2.54      1.04 o 
  -4   7  14        7.62        4.95      1.17 o 
  -3   7  14        8.85        6.60      1.30 o 
  -2   7  14        1.95        2.63      1.09 o 
  -1   7  14       47.49       47.57      2.91 o 
   0   7  14        1.65        2.81      1.47 o 
   1   7  14       14.17       14.28      2.68 o 
   2   7  14        3.30        6.27      1.55 o 
   3   7  14       55.97       61.57      4.81 o 
  -5   8  14        3.82        6.51      1.56 o 
  -4   8  14       98.83       89.48      3.00 o 
  -3   8  14      176.09      172.22      4.28 o 
  -2   8  14       64.95       61.93      2.86 o 
  -1   8  14       18.06       16.79      2.90 o 
   0   8  14       30.46       32.31      2.89 o 
   1   8  14       53.34       54.90      3.27 o 
   2   8  14       31.43       35.49      2.91 o 
  -5   9  14        5.64        5.48      0.92 o 
  -4   9  14        4.61        3.02      0.85 o 
  -3   9  14       43.54       41.14      1.98 o 
  -2   9  14        0.05        0.12      0.65 o 
  -1   9  14       16.30       17.28      2.13 o 
   0   9  14       64.73       52.50      3.28 o 
   1   9  14       61.44       53.25      3.00 o 
   2   9  14       23.21       25.61      3.27 o 
  -4  10  14       24.21       27.87      3.06 o 
  -3  10  14       43.69       40.54      1.88 o 
  -2  10  14        3.09        4.02      0.74 o 
  -1  10  14        3.55        4.15      1.14 o 
   0  10  14        0.07        0.45      0.89 o 
   1  10  14       45.61       47.34      2.18 o 
  -3  11  14        0.35       -0.36      0.79 o 
  -2  11  14       20.31       22.37      1.78 o 
  -1  11  14       10.02        7.69      2.53 o 
   0  11  14        8.62        4.87      1.31 o 
   1  11  14       26.32       21.90      2.88 o 
  -2  12  14        0.53       -1.18      1.18 o 
  -1  12  14        5.15        3.60      1.55 o 
  -6   1  15        0.03        1.66      1.00 o 
  -5   1  15        7.29        9.09      1.42 o 
  -4   1  15       38.11       35.39      2.60 o 
  -3   1  15       36.12       36.04      2.82 o 
  -2   1  15        0.74        3.37      1.49 o 
  -1   1  15      145.44      144.92      4.12 o 
   0   1  15        6.13        9.04      1.51 o 
   1   1  15      160.75      172.76      6.97 o 
   2   1  15       17.39       15.96      2.72 o 
   3   1  15       72.08       68.55      3.33 o 
  -5   2  15       22.08       22.43      2.36 o 
  -4   2  15       46.59       49.97      2.93 o 
  -3   2  15       25.22       27.06      2.49 o 
  -2   2  15       17.77       16.44      2.06 o 
  -1   2  15       39.78       32.99      2.18 o 
   0   2  15       27.41       30.18      2.11 o 
   1   2  15       26.71       29.33      2.59 o 
   2   2  15       18.96       20.43      2.48 o 
   3   2  15       21.73       18.08      2.54 o 
  -5   3  15        0.29       -0.36      1.07 o 
  -4   3  15        1.15        1.30      1.05 o 
  -3   3  15        5.12        6.33      1.42 o 
  -2   3  15        0.09        0.41      1.39 o 
  -1   3  15        4.08        6.43      1.14 o 
   0   3  15        2.23        1.66      0.82 o 
   1   3  15        5.77        4.20      1.55 o 
   2   3  15        1.82        0.46      1.17 o 
  -5   4  15       41.60       48.55      2.60 o 
  -4   4  15       73.24       81.23      4.86 o 
  -3   4  15        9.15        7.37      1.63 o 
  -2   4  15       73.51       78.56      3.53 o 
  -1   4  15       28.55       21.30      1.70 o 
   0   4  15       86.82       89.29      3.79 o 
   1   4  15       29.15       22.50      2.20 o 
   2   4  15        1.36        0.81      1.43 o 
  -5   5  15        2.44        0.93      0.91 o 
  -4   5  15        2.19        3.24      0.92 o 
  -3   5  15       29.07       26.28      2.09 o 
  -2   5  15        1.23        1.91      1.04 o 
  -1   5  15        4.28        3.96      0.87 o 
   0   5  15        0.54        0.88      1.00 o 
   1   5  15        3.30        1.55      1.22 o 
   2   5  15        0.79       -0.37      1.29 o 
  -5   6  15       13.90       10.75      1.55 o 
  -4   6  15       43.66       38.67      1.92 o 
  -3   6  15        4.27        2.30      1.05 o 
  -2   6  15       16.78       18.57      2.07 o 
  -1   6  15        4.73        5.27      1.91 o 
   0   6  15        2.61        1.57      1.05 o 
   1   6  15        6.00        5.40      1.48 o 
   2   6  15       56.76       63.08      4.88 o 
  -4   7  15       44.78       50.29      2.26 o 
  -3   7  15       11.63       11.90      1.20 o 
  -2   7  15       35.54       35.18      2.20 o 
  -1   7  15       21.02       17.70      1.90 o 
   0   7  15        0.24        1.38      0.96 o 
   1   7  15       92.05       97.61      6.11 o 
  -4   8  15        5.01        6.75      1.22 o 
  -3   8  15       43.05       37.60      1.73 o 
  -2   8  15       29.21       28.19      2.20 o 
  -1   8  15       20.72       18.25      2.41 o 
   0   8  15        1.69        1.42      0.79 o 
   1   8  15       22.51       19.51      1.88 o 
  -3   9  15       39.43       36.39      2.60 o 
  -2   9  15       13.55       13.45      1.43 o 
  -1   9  15       45.12       46.84      4.68 o 
   0   9  15        2.34        1.03      1.80 o 
  -2  10  15        6.59        9.15      2.03 o 
  -1  10  15       56.90       52.26      2.99 o 
  -4   0  16      122.12      103.77      4.76 o 
  -3   0  16      440.90      449.32     18.21 o 
  -2   0  16       20.98       21.59      8.08 o 
  -1   0  16       22.06       22.19      2.37 o 
   0   0  16        1.56        2.61      0.97 o 
   1   0  16      153.85      153.84      7.90 o 
  -4   1  16        0.37        0.58      0.77 o 
  -3   1  16       18.54       19.69      1.78 o 
  -2   1  16        4.48        2.72      1.11 o 
  -1   1  16        6.14        5.49      1.75 o 
   0   1  16       43.67       47.47      2.62 o 
   1   1  16       10.93        8.05      1.49 o 
  -4   2  16       16.72       13.69      1.73 o 
  -3   2  16      167.38      161.09      4.85 o 
  -2   2  16        0.16        0.87      0.96 o 
  -1   2  16        9.55        8.06      1.32 o 
   0   2  16        2.00        1.09      0.94 o 
   1   2  16       76.40       87.63      5.78 o 
  -4   3  16        1.77        0.47      0.86 o 
  -3   3  16       12.48        8.43      1.51 o 
  -2   3  16       14.97       17.44      1.82 o 
  -1   3  16        6.22        5.51      1.41 o 
   0   3  16       35.11       33.05      2.66 o 
   1   3  16       10.85       14.72      2.35 o 
  -4   4  16        2.38        1.13      0.74 o 
  -3   4  16        4.00        3.56      1.07 o 
  -2   4  16        8.22        9.26      1.14 o 
  -1   4  16        3.15        2.54      1.35 o 
   0   4  16        1.05        1.19      2.21 o 
  -3   5  16        2.68        1.33      0.84 o 
  -2   5  16        8.26        8.92      1.21 o 
  -1   5  16        6.13        5.31      1.28 o 
   0   5  16       77.25       82.42      5.63 o 
  -3   6  16        1.27        0.64      0.81 o 
  -2   6  16        1.38        0.38      0.70 o 
  -1   6  16       58.14       62.00      4.22 o 
   0   6  16        0.65        0.11      0.94 o 
  -2   7  16        1.36        0.89      1.15 o 
  -1   7  16        1.17       -0.85      1.10 o 
                                                 
